# Supplementary material for: Effects of Long-Term Feeding of the Polyphenols Resveratrol and Kaempferol in Obese Mice
Source: PLoS One. 2014 Nov 11;9(11):e112825. doi: 10.1371/journal.pone.0112825 (PMC4227868; doi:10.1371/journal.pone.0112825)
Supplement: Table S3 — Differential gene expression obtained by comparing gene expression arrays for HC mice versus controls. (XLSX) [file pone.0112825.s003.xlsx]

## Sheet: Control_VS_A
Differential Expression Analysis: Hypercaloric Diet (HC) Gene Expression / Control Diet Gene Expression, 905 gene-probesets with FDR = 0.101 (≈10% false positives)
nº	probeset ID	d.value	p.value	q.value	R.fold	Genename	Description
1	ENSMUSG00000038092	-18.2927	4.20681e-06	0.0816673	0.0116302	Hsd3b5	hydroxy-delta-5-steroid dehydrogenase, 3 beta- and steroid delta-isomerase 5 Gene [Source:MGI Symbol;Acc:MGI:104645]
2	ENSMUSG00000040583	14.5005	8.41361e-06	0.0816673	24.8315	Cyp2b13	cytochrome P450, family 2, subfamily b, polypeptide 13 Gene [Source:MGI Symbol;Acc:MGI:88599]
3	ENSMUSG00000071714	13.5646	1.26204e-05	0.0816673	1.61494	Csf2rb2	colony stimulating factor 2 receptor, beta 2, low-affinity (granulocyte-macrophage) Gene [Source:MGI Symbol;Acc:MGI:1339760]
4	ENSMUSG00000012428	11.7078	1.68272e-05	0.0816673	1.9258	Steap4	STEAP family member 4 Gene [Source:MGI Symbol;Acc:MGI:1923560]
5	ENSMUSG00000024843	-11.5477	2.1034e-05	0.0816673	0.456989	Chka	choline kinase alpha Gene [Source:MGI (curated);Acc:Chka-002]
6	ENSMUSG00000051579	11.3378	2.52408e-05	0.0816673	3.414	Tceal8	transcription elongation factor A (SII)-like 8 Gene [Source:MGI (curated);Acc:Tceal8-001]
7	ENSMUSG00000055730	-10.8083	2.94476e-05	0.0816673	0.539793	Ces6	carboxylesterase 6 Gene [Source:MGI Symbol;Acc:MGI:2142491]
8	ENSMUSG00000026249	-10.7	3.36545e-05	0.0816673	0.347375	Serpine2	serine (or cysteine) peptidase inhibitor, clade E, member 2 Gene [Source:MGI (curated);Acc:Serpine2-001]
9	ENSMUSG00000037820	10.5323	3.78613e-05	0.0816673	1.7068	Tgm2	transglutaminase 2, C polypeptide Gene [Source:MGI (curated);Acc:Tgm2-001]
10	ENSMUSG00000026822	10.1028	4.20681e-05	0.0816673	14.3411	Lcn2	lipocalin 2 Gene [Source:MGI (curated);Acc:Lcn2-001]
11	ENSMUSG00000063354	9.78496	4.62749e-05	0.0816673	7.42523	Slc39a4	solute carrier family 39 (zinc transporter), member 4 Gene [Source:MGI Symbol;Acc:MGI:1919277]
12	ENSMUSG00000024694	-9.72578	5.04817e-05	0.0816673	0.623662	Keg1	kidney expressed gene 1 Gene [Source:MGI (curated);Acc:Keg1-001]
13	ENSMUSG00000020573	9.6854	5.46885e-05	0.0816673	1.87463	Pik3cg	phosphoinositide-3-kinase, catalytic, gamma polypeptide Gene [Source:MGI Symbol;Acc:MGI:1353576]
14	ENSMUSG00000045730	9.27686	5.88953e-05	0.0816673	2.26098	Adrb2	adrenergic receptor, beta 2 Gene [Source:MGI Symbol;Acc:MGI:87938]
15	ENSMUSG00000041112	8.9784	6.73089e-05	0.0847491	1.90774	Elmo1	engulfment and cell motility 1, ced-12 homolog (C. elegans) Gene [Source:MGI Symbol;Acc:MGI:2153044]
16	ENSMUSG00000033420	8.94987	7.15157e-05	0.0847491	1.63441	Antxr1	anthrax toxin receptor 1 Gene [Source:MGI Symbol;Acc:MGI:1916788]
17	ENSMUSG00000073421	8.93655	7.57225e-05	0.0847491	3.85305	H2-Ab1	response to metastatic cancers 2 Gene [Source:MGI Symbol;Acc:MGI:1890697]
18	ENSMUSG00000027009	8.89927	7.99293e-05	0.0847491	1.90691	Itga4	integrin alpha 4 Gene [Source:MGI (curated);Acc:Itga4-001]
19	ENSMUSG00000029994	8.76789	8.41361e-05	0.0847491	1.37469	Anxa4	annexin A4 Gene [Source:MGI (curated);Acc:Anxa4-001]
20	ENSMUSG00000048779	8.74122	8.83429e-05	0.0847491	1.71464	P2ry6	pyrimidinergic receptor P2Y, G-protein coupled, 6 Gene [Source:MGI Symbol;Acc:MGI:2673874]
21	ENSMUSG00000018927	8.68592	9.25497e-05	0.0847491	1.89613	Ccl6	chemokine (C-C motif) ligand 6 Gene [Source:MGI (curated);Acc:Ccl6-001]
22	ENSMUSG00000036109	8.62974	9.67566e-05	0.0847491	2.46488	Mbnl3	muscleblind-like 3 (Drosophila) Gene [Source:MGI (curated);Acc:Mbnl3-001]
23	ENSMUSG00000027340	8.42238	0.000100963	0.0847491	1.5097	Slc23a2	solute carrier family 23 (nucleobase transporters), member 1 Gene [Source:MGI (curated);Acc:Slc23a2-001]
24	ENSMUSG00000000078	8.38914	0.00010517	0.0847491	2.13831	Klf6	Kruppel-like factor 6 Gene [Source:MGI Symbol;Acc:MGI:1346318]
25	ENSMUSG00000024121	8.24534	0.000113584	0.0847491	1.27369	Atp6v0c	ATPase, H+ transporting, lysosomal V0 subunit C Gene [Source:MGI (curated);Acc:Atp6v0c-001]
26	ENSMUSG00000050953	8.2249	0.000117791	0.0847491	1.80484	Gja1	gap junction protein, alpha 1 Gene [Source:MGI Symbol;Acc:MGI:95713]
27	ENSMUSG00000066363	8.2223	0.000121997	0.0847491	1.61596	Serpina3f	serine (or cysteine) peptidase inhibitor, clade A, member 3F Gene [Source:MGI (curated);Acc:Serpina3f-001]
28	ENSMUSG00000036594	8.20975	0.000126204	0.0847491	3.79628	H2-Ea	histocompatibility 2, class II antigen A, alpha Gene [Source:MGI Symbol;Acc:MGI:95895]
29	ENSMUSG00000045775	8.12741	0.000130411	0.0847491	3.46575	Slc16a5	solute carrier family 16 (monocarboxylic acid transporters), member 5 Gene [Source:MGI (curated);Acc:Slc16a5-002]
30	ENSMUSG00000019942	8.11753	0.000134618	0.0847491	1.42159	Cdc2a	cell division cycle 2 homolog A (S. pombe) Gene [Source:MGI (curated);Acc:Cdc2a-001]
31	ENSMUSG00000028859	8.03188	0.000138825	0.0847491	1.39695	Csf3r	colony stimulating factor 3 receptor (granulocyte) Gene [Source:MGI (curated);Acc:Csf3r-001]
32	ENSMUSG00000038608	8.01603	0.000143031	0.0847491	1.78438	Dock10	dedicator of cytokinesis 10 Gene [Source:MGI Symbol;Acc:MGI:2146320]
33	ENSMUSG00000020282	7.92821	0.000151445	0.0847491	1.46151	Rhbdf1	rhomboid family 1 (Drosophila) Gene [Source:MGI (curated);Acc:Rhbdf1-006]
34	ENSMUSG00000030257	-7.8829	0.000155652	0.0847491	0.58289	Srgap3	SLIT-ROBO Rho GTPase activating protein 3 Gene [Source:MGI (curated);Acc:Srgap3-001]
35	ENSMUSG00000021760	7.82445	0.000159859	0.0847491	2.02077	2310016C16Rik	glutathione peroxidase 8 (putative) Gene [Source:MGI Symbol;Acc:MGI:1916840]
36	ENSMUSG00000026574	7.81894	0.000164065	0.0847491	2.62968	Dpt	dermatopontin Gene [Source:MGI Symbol;Acc:MGI:1928392]
37	ENSMUSG00000030341	7.81681	0.000168272	0.0847491	1.43075	Tnfrsf1a	tumor necrosis factor receptor superfamily, member 1a Gene [Source:MGI (curated);Acc:Tnfrsf1a-001]
38	ENSMUSG00000015396	7.7885	0.000172479	0.0847491	1.39106	Cd83	CD83 antigen Gene [Source:MGI Symbol;Acc:MGI:1328316]
39	ENSMUSG00000026547	7.77529	0.000176686	0.0847491	2.05189	Tagln2	transgelin 2 Gene [Source:MGI (curated);Acc:Tagln2-001]
40	ENSMUSG00000021423	7.68866	0.000185099	0.0847491	2.18725	Ly86	lymphocyte antigen 86 Gene [Source:MGI Symbol;Acc:MGI:1321404]
41	ENSMUSG00000038168	7.647	0.000189306	0.0847491	1.95847	Leprel1	leprecan-like 1 Gene [Source:MGI Symbol;Acc:MGI:2146663]
42	ENSMUSG00000008845	-7.63255	0.000193513	0.0847491	0.309275	Cd163	CD163 antigen Gene [Source:MGI Symbol;Acc:MGI:2135946]
43	ENSMUSG00000032231	7.62311	0.00019772	0.0847491	3.48576	Anxa2	annexin A2 Gene [Source:MGI (curated);Acc:Anxa2-001]
44	ENSMUSG00000030789	7.57767	0.000201927	0.0847491	1.99511	Itgax	integrin alpha X Gene [Source:MGI Symbol;Acc:MGI:96609]
45	ENSMUSG00000024610	7.56092	0.000206134	0.0847491	3.22886	Cd74	CD74 antigen (invariant polypeptide of major histocompatibility complex, class II antigen-associated) Gene [Source:MGI Symbol;Acc:MGI:96534]
46	ENSMUSG00000029413	7.51993	0.00021034	0.0847491	1.51576	Naaa	N-acylethanolamine acid amidase Gene [Source:MGI Symbol;Acc:MGI:1914361]
47	ENSMUSG00000023169	7.51447	0.000214547	0.0847491	1.67592	AC123606.11	Sodium-coupled neutral amino acid transporter 1 (Amino acid transporter A1)(System A amino acid transporter 1)(System N amino acid transporter 1)(N-system amino acid transporter 2)(Solute carrier family 38 member 1)(MNat2) [Source:UniProtKB/Swiss-Prot;Acc:Q8K2P7]
48	ENSMUSG00000066153	-7.49008	0.000218754	0.0847491	0.407678	OTTMUSG00000000231	predicted gene, OTTMUSG00000000231 Gene [Source:MGI Symbol;Acc:MGI:3650630]
49	ENSMUSG00000028270	7.4196	0.000222961	0.0847491	1.79418	Gbp2	guanylate binding protein 2 Gene [Source:MGI Symbol;Acc:MGI:102772]
50	ENSMUSG00000031805	7.38534	0.000227168	0.0847491	1.76834	Jak3	Janus kinase 3 Gene [Source:MGI (curated);Acc:Jak3-001]
51	ENSMUSG00000074364	7.32126	0.000231374	0.0847491	1.33694	Ehd2	EH-domain containing 3 Gene [Source:MGI (curated);Acc:Ehd2-001]
52	ENSMUSG00000021186	7.2964	0.000235581	0.0847491	1.62779	Fbln5	fibulin 5 Gene [Source:MGI Symbol;Acc:MGI:1346091]
53	ENSMUSG00000017176	7.2884	0.000239788	0.0847491	1.45062	Nt5c3l	5'-nucleotidase, cytosolic III-like Gene [Source:MGI (curated);Acc:Nt5c3l-003]
54	ENSMUSG00000026979	7.27971	0.000248202	0.0847491	1.91564	Psd4	pleckstrin and Sec7 domain containing 4 Gene [Source:MGI (curated);Acc:Psd4-001]
55	ENSMUSG00000043832	7.25588	0.000252408	0.0847491	1.99837	Clec4a3	C-type lectin domain family 4, member a3 Gene [Source:MGI (curated);Acc:Clec4a3-001]
56	ENSMUSG00000018339	7.24194	0.000256615	0.0847491	2.15352	Gpx3	glutathione peroxidase 3 Gene [Source:MGI (curated);Acc:Gpx3-001]
57	ENSMUSG00000005103	7.22341	0.000260822	0.0847491	1.31182	Wdr1	WD repeat domain 1 Gene [Source:MGI Symbol;Acc:MGI:1337100]
58	ENSMUSG00000003363	7.21393	0.000265029	0.0847491	1.33928	Pld3	phospholipase D family, member 3 Gene [Source:MGI (curated);Acc:Pld3-002]
59	ENSMUSG00000040584	7.20667	0.000269236	0.0847491	1.53534	Abcb1a	ATP-binding cassette, sub-family B (MDR/TAP), member 1A Gene [Source:MGI (curated);Acc:Abcb1a-001]
60	ENSMUSG00000035561	7.17189	0.000273442	0.0847491	1.76961	Aldh1b1	aldehyde dehydrogenase 1 family, member B1 Gene [Source:MGI (curated);Acc:Aldh1b1-001]
61	ENSMUSG00000039936	7.10927	0.000277649	0.0847491	1.5001	Pik3cd	phosphatidylinositol 3-kinase catalytic delta polypeptide Gene [Source:MGI (curated);Acc:Pik3cd-012]
62	ENSMUSG00000022180	7.07991	0.000281856	0.0847491	1.87331	Slc7a8	solute carrier family 7 (cationic amino acid transporter, y+ system), member 8 Gene [Source:MGI Symbol;Acc:MGI:1355323]
63	ENSMUSG00000047617	-7.07689	0.000286063	0.0847491	0.475862	BC029214	Uncharacterized protein C9orf142 homolog [Source:UniProtKB/Swiss-Prot;Acc:Q8K0Y7]
64	ENSMUSG00000027230	7.02665	0.00029027	0.0847491	1.75189	Creb3l1	cAMP responsive element binding protein 3-like 1 Gene [Source:MGI (curated);Acc:Creb3l1-001]
65	ENSMUSG00000038550	7.00211	0.000294476	0.0847491	3.11687	Gm129	gene model 129, (NCBI) Gene [Source:MGI Symbol;Acc:MGI:2684975]
66	ENSMUSG00000031016	6.99754	0.000298683	0.0847491	2.12701	Wee1	WEE 1 homolog (S. pombe) Gene [Source:MGI Symbol;Acc:MGI:103075]
67	ENSMUSG00000024548	6.98697	0.00030289	0.0847491	1.60078	Setbp1	SET binding protein 1 Gene [Source:MGI (curated);Acc:Setbp1-001]
68	ENSMUSG00000040990	6.96621	0.000307097	0.0847491	1.47424	Sh3kbp1	SH3-domain kinase binding protein 1 Gene [Source:MGI (curated);Acc:Sh3kbp1-001]
69	ENSMUSG00000029233	6.94609	0.000311304	0.0847491	1.49113	Srd5a2l	steroid 5 alpha-reductase 3 Gene [Source:MGI (curated);Acc:Srd5a2l-001]
70	ENSMUSG00000025574	-6.92442	0.00031551	0.0847491	0.737326	Tk1	thymidine kinase 1 Gene [Source:MGI (curated);Acc:Tk1-001]
71	ENSMUSG00000019256	6.9229	0.000319717	0.0847491	1.44097	Ahr	aryl-hydrocarbon receptor Gene [Source:MGI Symbol;Acc:MGI:105043]
72	ENSMUSG00000018459	6.87443	0.000323924	0.0847491	1.82809	Slc13a3	solute carrier family 13 (sodium-dependent dicarboxylate transporter), member 3 Gene [Source:MGI (curated);Acc:Slc13a3-003]
73	ENSMUSG00000026748	6.85896	0.000328131	0.0847491	1.96989	Plxdc2	plexin domain containing 2 Gene [Source:MGI (curated);Acc:Plxdc2-001]
74	ENSMUSG00000060586	6.85159	0.000332338	0.0847491	4.2045	H2-Eb1	histocompatibility 2, class II antigen E beta Gene [Source:MGI Symbol;Acc:MGI:95901]
75	ENSMUSG00000022439	6.8389	0.000336545	0.0847491	1.59462	Parvg	parvin, gamma Gene [Source:MGI (curated);Acc:Parvg-001]
76	ENSMUSG00000004508	6.77082	0.000340751	0.0847491	1.59285	Gab2	growth factor receptor bound protein 2-associated protein 2 Gene [Source:MGI Symbol;Acc:MGI:1333854]
77	ENSMUSG00000035357	6.707	0.000344958	0.0847491	2.15307	Pdzrn3	PDZ domain containing RING finger 3 Gene [Source:MGI (curated);Acc:Pdzrn3-001]
78	ENSMUSG00000030657	6.70437	0.000349165	0.0847491	1.51027	Xylt1	xylosyltransferase 1 Gene [Source:MGI Symbol;Acc:MGI:2451073]
79	ENSMUSG00000047153	-6.6064	0.000357579	0.0847491	0.681942	9130227C08Rik	RIKEN cDNA 9130227C08Rik gene Gene [Source:MGI Symbol;Acc:MGI:2451333]
80	ENSMUSG00000027803	6.55889	0.000361785	0.0847491	1.60372	Wwtr1	WW domain containing transcription regulator 1 Gene [Source:MGI (curated);Acc:Wwtr1-001]
81	ENSMUSG00000037649	6.55009	0.000365992	0.0847491	2.60166	H2-DMa	histocompatibility 2, class II, locus DMa Gene [Source:MGI Symbol;Acc:MGI:95921]
82	ENSMUSG00000020806	6.52459	0.000370199	0.0847491	1.33972	Rhbdf2	rhomboid 5 homolog 2 (Drosophila) Gene [Source:MGI (curated);Acc:Rhbdf2-001]
83	ENSMUSG00000020120	6.52337	0.000374406	0.0847491	1.98009	Plek	pleckstrin Gene [Source:MGI (curated);Acc:Plek-002]
84	ENSMUSG00000021457	6.51179	0.000378613	0.0847491	1.61489	Syk	spleen tyrosine kinase Gene [Source:MGI (curated);Acc:Syk-001]
85	ENSMUSG00000031561	6.51052	0.000382819	0.0847491	1.81429	Odz3	odd Oz/ten-m homolog 3 (Drosophila) Gene [Source:MGI (curated);Acc:Odz3-001]
86	ENSMUSG00000028555	6.47888	0.000387026	0.0847491	1.51939	4922503N01Rik	tetratricopeptide repeat domain 39A Gene [Source:MGI Symbol;Acc:MGI:2444350]
87	ENSMUSG00000042129	6.46662	0.000391233	0.0847491	2.01014	Rassf4	Ras association (RalGDS/AF-6) domain family member 4 Gene [Source:MGI Symbol;Acc:MGI:2386853]
88	ENSMUSG00000023805	6.46178	0.00039544	0.0847491	1.68221	Synj2	synaptojanin 2 Gene [Source:MGI (curated);Acc:Synj2-004]
89	ENSMUSG00000004677	6.45679	0.000399647	0.0847491	1.46521	Myo9b	myosin IXb Gene [Source:MGI Symbol;Acc:MGI:106624]
90	ENSMUSG00000027848	6.44715	0.000403853	0.0847491	2.60992	Olfml3	olfactomedin-like 3 Gene [Source:MGI (curated);Acc:Olfml3-001]
91	ENSMUSG00000053063	6.43262	0.00040806	0.0847491	1.97961	Clec12a	C-type lectin domain family 12, member a Gene [Source:MGI (curated);Acc:Clec12a-001]
92	ENSMUSG00000039765	6.40336	0.000412267	0.0847491	1.74411	Cc2d2a	coiled-coil and C2 domain containing 2A Gene [Source:MGI (curated);Acc:Cc2d2a-001]
93	ENSMUSG00000027004	6.39905	0.000416474	0.0847491	2.36862	Frzb	frizzled-related protein Gene [Source:MGI (curated);Acc:Frzb-001]
94	ENSMUSG00000070354	6.38891	0.000420681	0.0847491	1.72992	Evi2b	ecotropic viral integration site 2b Gene [Source:MGI (curated);Acc:Evi2b-001]
95	ENSMUSG00000036446	6.38441	0.000424887	0.0847491	2.77489	Lum	lumican Gene [Source:MGI Symbol;Acc:MGI:109347]
96	ENSMUSG00000015340	6.36873	0.000429094	0.0847491	2.1242	Cybb	cytochrome b-245, beta polypeptide Gene [Source:MGI (curated);Acc:Cybb-001]
97	ENSMUSG00000006360	6.36506	0.000433301	0.0847491	1.76831	Crip1	cysteine-rich protein 1 (intestinal) Gene [Source:MGI Symbol;Acc:MGI:88501]
98	ENSMUSG00000015766	6.35727	0.000437508	0.0847491	1.29743	Eps8	epidermal growth factor receptor pathway substrate 8 Gene [Source:MGI (curated);Acc:Eps8-001]
99	ENSMUSG00000041481	6.34411	0.000441715	0.0847491	2.22748	Serpina3g	serine (or cysteine) peptidase inhibitor, clade A, member 3G Gene [Source:MGI Symbol;Acc:MGI:105046]
100	ENSMUSG00000069662	6.32847	0.000445922	0.0847491	1.70801	Marcks	myristoylated alanine rich protein kinase C substrate Gene [Source:MGI Symbol;Acc:MGI:96907]
101	ENSMUSG00000039202	6.30413	0.000450128	0.0847491	2.07331	Abhd2	abhydrolase domain containing 2 Gene [Source:MGI (curated);Acc:Abhd2-001]
102	ENSMUSG00000038576	-6.29283	0.000454335	0.0847491	0.304486	Susd4	sushi domain containing 4 Gene [Source:MGI Symbol;Acc:MGI:2138351]
103	ENSMUSG00000022148	6.28862	0.000458542	0.0847491	1.69101	Fyb	FYN binding protein Gene [Source:MGI Symbol;Acc:MGI:1346327]
104	ENSMUSG00000005410	6.27773	0.000462749	0.0847491	1.22872	Mcm5	minichromosome maintenance deficient 5, cell division cycle 46 (S. cerevisiae) Gene [Source:MGI Symbol;Acc:MGI:103197]
105	ENSMUSG00000021886	6.27341	0.000466956	0.0847491	1.84014	Gpr65	G-protein coupled receptor 65 Gene [Source:MGI Symbol;Acc:MGI:108031]
106	ENSMUSG00000029810	6.25305	0.000471162	0.0847491	1.50716	Tmem176b	transmembrane protein 176B Gene [Source:MGI Symbol;Acc:MGI:1916348]
107	ENSMUSG00000033377	6.25269	0.000475369	0.0847491	1.31286	Palmd	palmdelphin Gene [Source:MGI (curated);Acc:Palmd-001]
108	ENSMUSG00000054579	6.25198	0.000479576	0.0847491	1.56477	4930485B16Rik	RIKEN cDNA 4930485B16 gene Gene [Source:MGI Symbol;Acc:MGI:1922208]
109	ENSMUSG00000030409	6.24682	0.000483783	0.0847491	1.56632	Dmpk	dystrophia myotonica-protein kinase Gene [Source:MGI (curated);Acc:Dmpk-001]
110	ENSMUSG00000029816	6.22749	0.00048799	0.0847491	6.29507	Gpnmb	glycoprotein (transmembrane) nmb Gene [Source:MGI Symbol;Acc:MGI:1934765]
111	ENSMUSG00000001918	6.22231	0.000492196	0.0847491	1.2544	Slc1a5	solute carrier family 1 (neutral amino acid transporter), member 5 Gene [Source:MGI (curated);Acc:Slc1a5-001]
112	ENSMUSG00000022969	6.21786	0.000496403	0.0847491	1.57091	Il10rb	interleukin 10 receptor, beta Gene [Source:MGI (curated);Acc:Il10rb-001]
113	ENSMUSG00000031342	6.2143	0.00050061	0.0847491	1.34142	Gpm6b	glycoprotein m6b Gene [Source:MGI (curated);Acc:Gpm6b-001]
114	ENSMUSG00000033777	6.20564	0.000504817	0.0847491	2.52347	Tlr13	toll-like receptor 13 Gene [Source:MGI (curated);Acc:Tlr13-001]
115	ENSMUSG00000047037	6.19566	0.000509024	0.0847491	1.53461	Nipa1	non imprinted in Prader-Willi/Angelman syndrome 1 homolog (human) Gene [Source:MGI (curated);Acc:Nipa1-001]
116	ENSMUSG00000036046	6.19467	0.00051323	0.0847491	1.55001	5031439G07Rik	RIKEN cDNA 5031439G07 gene Gene [Source:MGI Symbol;Acc:MGI:2444899]
117	ENSMUSG00000065628	-6.19333	0.000517437	0.0847491	0.525927	SNORD33
118	ENSMUSG00000039648	-6.19065	0.000521644	0.0847491	0.634189	Ccbl1	cysteine conjugate-beta lyase 1 Gene [Source:MGI (curated);Acc:Ccbl1-001]
119	ENSMUSG00000034641	6.17315	0.000525851	0.0847491	1.66023	4732429D16Rik	RIKEN cDNA 4732429D16 gene Gene [Source:MGI Symbol;Acc:MGI:2442358]
120	ENSMUSG00000031594	6.15941	0.000530058	0.0847491	2.45376	Fgl1	fibrinogen-like protein 1 Gene [Source:MGI Symbol;Acc:MGI:102795]
121	ENSMUSG00000036545	6.15917	0.000534264	0.0847491	1.60132	Adamts2	a disintegrin-like and metallopeptidase (reprolysin type) with thrombospondin type 1 motif, 2 Gene [Source:MGI (curated);Acc:Adamts2-001]
122	ENSMUSG00000031740	6.08427	0.000538471	0.0847491	2.18507	Mmp2	matrix metallopeptidase 2 Gene [Source:MGI Symbol;Acc:MGI:97009]
123	ENSMUSG00000072596	6.06031	0.000542678	0.0847491	2.92384	Ear12	eosinophil-associated, ribonuclease A family, member 3 Gene [Source:MGI Symbol;Acc:MGI:1858237]
124	ENSMUSG00000052889	6.05159	0.000546885	0.0847491	1.47716	Prkcb1	protein kinase C, beta Gene [Source:MGI (curated);Acc:Prkcb1-001]
125	ENSMUSG00000027907	6.04804	0.000551092	0.0847491	2.69818	S100a11	S100 calcium binding protein A11 (calgizzarin) Gene [Source:MGI (curated);Acc:S100a11-001]
126	ENSMUSG00000002944	6.02991	0.000555298	0.0847491	3.52275	Cd36	CD36 antigen Gene [Source:MGI Symbol;Acc:MGI:107899]
127	ENSMUSG00000024180	6.02856	0.000559505	0.0847491	1.47265	Tmem8	transmembrane protein 8 (five membrane-spanning domains) Gene [Source:MGI (curated);Acc:Tmem8-001]
128	ENSMUSG00000000982	6.01093	0.000563712	0.0847491	2.2978	Ccl3	chemokine (C-C motif) ligand 3 Gene [Source:MGI (curated);Acc:Ccl3-001]
129	ENSMUSG00000055116	-5.99594	0.000567919	0.0847491	0.423352	Arntl	aryl hydrocarbon receptor nuclear translocator-like Gene [Source:MGI Symbol;Acc:MGI:1096381]
130	ENSMUSG00000026981	5.98722	0.000572126	0.0847491	1.771	Il1rn	interleukin 1 receptor antagonist Gene [Source:MGI (curated);Acc:Il1rn-001]
131	ENSMUSG00000028874	5.98536	0.000576333	0.0847491	1.45606	Fgr	Gardner-Rasheed feline sarcoma viral (Fgr) oncogene homolog Gene [Source:MGI (curated);Acc:Fgr-001]
132	ENSMUSG00000078566	5.98255	0.000580539	0.0847491	1.54036	Bnip3	BCL2/adenovirus E1B interacting protein 3 Gene [Source:MGI (curated);Acc:Bnip3-001]
133	ENSMUSG00000008734	5.97851	0.000584746	0.0847491	6.0621	Gprc5b	G protein-coupled receptor, family C, group 5, member B Gene [Source:MGI Symbol;Acc:MGI:1927596]
134	ENSMUSG00000040612	5.97189	0.000588953	0.0847491	2.285	AC034122.1	Lisch-like isoform 1 [Source:UniProtKB/TrEMBL;Acc:B5TVM2]
135	ENSMUSG00000056888	5.97091	0.00059316	0.0847491	1.81866	Glipr1	GLI pathogenesis-related 1 (glioma) Gene [Source:MGI Symbol;Acc:MGI:1920940]
136	ENSMUSG00000029656	-5.96621	0.000597367	0.0847491	0.591648	C8b	complement component 8, beta polypeptide Gene [Source:MGI (curated);Acc:C8b-002]
137	ENSMUSG00000034785	5.96459	0.000601573	0.0847491	1.97029	Dio1	deiodinase, iodothyronine, type I Gene [Source:MGI (curated);Acc:Dio1-001]
138	ENSMUSG00000030532	5.96398	0.00060578	0.0847491	1.34527	Hddc3	HD domain containing 3 Gene [Source:MGI Symbol;Acc:MGI:1915945]
139	ENSMUSG00000026360	5.96174	0.000609987	0.0847491	2.85471	Rgs2	regulator of G-protein signaling 2 Gene [Source:MGI (curated);Acc:Rgs2-001]
140	ENSMUSG00000022665	5.95744	0.000614194	0.0847491	2.55757	Ccdc80	coiled-coil domain containing 80 Gene [Source:MGI (curated);Acc:Ccdc80-001]
141	ENSMUSG00000054203	5.95358	0.000618401	0.0847491	1.51695	Ifi205	interferon activated gene 205 Gene [Source:MGI Symbol;Acc:MGI:101847]
142	ENSMUSG00000040274	5.93777	0.000622607	0.0847491	1.34176	Cdk6	cyclin-dependent kinase 6 Gene [Source:MGI Symbol;Acc:MGI:1277162]
143	ENSMUSG00000024542	5.93643	0.000626814	0.0847491	1.41166	AC127236.3	Cep192 protein [Source:UniProtKB/TrEMBL;Acc:Q6P2K8]
144	ENSMUSG00000055240	-5.91735	0.000631021	0.0847491	0.762647	Zfp101	zinc finger protein 101 Gene [Source:MGI Symbol;Acc:MGI:107547]
145	ENSMUSG00000031700	5.91575	0.000635228	0.0847491	1.34023	Gpt2	glutamic pyruvate transaminase (alanine aminotransferase) 2 Gene [Source:MGI (curated);Acc:Gpt2-001]
146	ENSMUSG00000031637	-5.89474	0.000639435	0.0847491	0.634892	Lrp2bp	Lrp2 binding protein Gene [Source:MGI (curated);Acc:Lrp2bp-001]
147	ENSMUSG00000067276	5.89348	0.000643641	0.0847491	1.37622	Capn6	calpain 6 Gene [Source:MGI (curated);Acc:Capn6-001]
148	ENSMUSG00000001417	5.88622	0.000647848	0.0847491	2.32656	Rhbg	Rhesus blood group-associated B glycoprotein Gene [Source:MGI Symbol;Acc:MGI:1927379]
149	ENSMUSG00000050359	5.88474	0.000652055	0.0847491	6.79767	Sprr1a	small proline-rich protein 1A Gene [Source:MGI Symbol;Acc:MGI:106660]
150	ENSMUSG00000041272	5.87901	0.000656262	0.0847491	1.86161	Tox	reproductive homeobox 8 Gene [Source:MGI (curated);Acc:Tox-001]
151	ENSMUSG00000028656	5.87533	0.000660469	0.0847491	1.24934	Cap1	CAP, adenylate cyclase-associated protein 1 (yeast) Gene [Source:MGI (curated);Acc:Cap1-001]
152	ENSMUSG00000074107	5.86627	0.000664675	0.0847491	2.74167	AC110551.9	Putative uncharacterized protein [Source:UniProtKB/TrEMBL;Acc:Q3UTW9]
153	ENSMUSG00000023122	5.86457	0.000668882	0.0847491	1.42772	Sult1c2	sulfotransferase family, cytosolic, 1C, member 2 Gene [Source:MGI Symbol;Acc:MGI:1916333]
154	ENSMUSG00000033685	5.84388	0.000673089	0.0847491	2.25612	Ucp2	uncoupling protein 2 (mitochondrial, proton carrier) Gene [Source:MGI (curated);Acc:Ucp2-001]
155	ENSMUSG00000026177	5.83511	0.000677296	0.0847491	1.61914	Slc11a1	solute carrier family 11 (proton-coupled divalent metal ion transporters), member 1 Gene [Source:MGI (curated);Acc:Slc11a1-001]
156	ENSMUSG00000029135	5.83377	0.000681503	0.0847491	1.43057	Fosl2	fos-like antigen 2 Gene [Source:MGI Symbol;Acc:MGI:102858]
157	ENSMUSG00000027408	5.8327	0.000685709	0.0847491	1.77068	Cpxm1	carboxypeptidase X 1 (M14 family) Gene [Source:MGI (curated);Acc:Cpxm1-001]
158	ENSMUSG00000040552	5.82595	0.000689916	0.0847491	2.18124	C3ar1	complement component 3a receptor 1 Gene [Source:MGI Symbol;Acc:MGI:1097680]
159	ENSMUSG00000000290	5.82268	0.000694123	0.0847491	1.69849	Itgb2	integrin beta 2 Gene [Source:MGI (curated);Acc:Itgb2-001]
160	ENSMUSG00000024679	5.80428	0.000702537	0.0850905	1.94333	Ms4a6d	membrane-spanning 4-domains, subfamily A, member 6D Gene [Source:MGI Symbol;Acc:MGI:1916024]
161	ENSMUSG00000072941	5.80119	0.000706744	0.0850905	1.72503	Sod3	superoxide dismutase 3, extracellular Gene [Source:MGI Symbol;Acc:MGI:103181]
162	ENSMUSG00000041390	5.78258	0.00071095	0.0850905	1.28273	Mdfic	MyoD family inhibitor domain containing Gene [Source:MGI (curated);Acc:Mdfic-001]
163	ENSMUSG00000020458	5.77554	0.000715157	0.0850905	1.82128	Rtn4	reticulon 4 Gene [Source:MGI (curated);Acc:Rtn4-005]
164	ENSMUSG00000040152	5.7598	0.000719364	0.0850905	2.43278	Thbs1	thrombospondin 1 Gene [Source:MGI Symbol;Acc:MGI:98737]
165	ENSMUSG00000049625	5.75547	0.000723571	0.0850905	1.39528	Tifab	TRAF-interacting protein with forkhead-associated domain, family member B Gene [Source:MGI Symbol;Acc:MGI:2385852]
166	ENSMUSG00000024349	5.73902	0.000727778	0.0850905	1.78508	Tmem173	transmembrane protein 173 Gene [Source:MGI Symbol;Acc:MGI:1919762]
167	ENSMUSG00000053219	5.73618	0.000731984	0.0850905	4.70715	Raet1c	retinoic acid early transcript 1E Gene [Source:MGI Symbol;Acc:MGI:2675273]
168	ENSMUSG00000035004	5.69891	0.000744605	0.0860164	1.90766	Igsf6	immunoglobulin superfamily, member 6 Gene [Source:MGI Symbol;Acc:MGI:1891393]
169	ENSMUSG00000057465	5.69639	0.000748812	0.0860164	7.14902	Saa2	serum amyloid A 2 Gene [Source:MGI Symbol;Acc:MGI:98222]
170	ENSMUSG00000023022	5.68697	0.000757225	0.0861815	1.35878	Lima1	LIM domain and actin binding 1 Gene [Source:MGI Symbol;Acc:MGI:1920992]
171	ENSMUSG00000050541	-5.68469	0.000761432	0.0861815	0.696282	Adra1b	adrenergic receptor, alpha 1b Gene [Source:MGI (curated);Acc:Adra1b-001]
172	ENSMUSG00000000440	5.68022	0.000765639	0.0861815	2.43803	Pparg	peroxisome proliferator activated receptor gamma Gene [Source:MGI Symbol;Acc:MGI:97747]
173	ENSMUSG00000062515	5.67606	0.000769846	0.0861815	3.25626	Fabp4	fatty acid binding protein 4, adipocyte Gene [Source:MGI Symbol;Acc:MGI:88038]
174	ENSMUSG00000020143	5.67443	0.000774052	0.0861815	1.8061	Dock2	dedicator of cyto-kinesis 2 Gene [Source:MGI (curated);Acc:Dock2-001]
175	ENSMUSG00000024143	5.66079	0.000778259	0.0861815	1.39415	Rhoq	ras homolog gene family, member Q Gene [Source:MGI (curated);Acc:Rhoq-001]
176	ENSMUSG00000038884	-5.65789	0.000782466	0.0861815	0.733731	A230050P20Rik	RIKEN cDNA A230050P20 gene Gene [Source:MGI Symbol;Acc:MGI:2441788]
177	ENSMUSG00000031709	5.63946	0.000786673	0.0861815	1.42013	Tbc1d9	TBC1 domain family, member 9 Gene [Source:MGI (curated);Acc:Tbc1d9-002]
178	ENSMUSG00000009687	5.63173	0.00079088	0.0861815	1.95354	Fxyd5	FXYD domain-containing ion transport regulator 5 Gene [Source:MGI Symbol;Acc:MGI:1201785]
179	ENSMUSG00000041737	5.6285	0.000795086	0.0861815	2.73606	Tmem45b	transmembrane protein 45b Gene [Source:MGI Symbol;Acc:MGI:2384574]
180	ENSMUSG00000061540	5.62	0.000799293	0.0861815	4.8629	Orm2	orosomucoid 2 Gene [Source:MGI (curated);Acc:Orm2-001]
181	ENSMUSG00000041219	5.60683	0.000807707	0.0861815	1.49559	Arhgap11a	Rho GTPase activating protein 11A Gene [Source:MGI (curated);Acc:Arhgap11a-001]
182	ENSMUSG00000044583	5.6034	0.000811914	0.0861815	2.11065	Tlr7	toll-like receptor 7 Gene [Source:MGI (curated);Acc:Tlr7-002]
183	ENSMUSG00000034845	5.5985	0.00081612	0.0861815	1.48555	Plvap	plasmalemma vesicle associated protein Gene [Source:MGI Symbol;Acc:MGI:1890497]
184	ENSMUSG00000072572	-5.59754	0.000820327	0.0861815	0.768244	Slc39a2	solute carrier family 39 (zinc transporter), member 2 Gene [Source:MGI Symbol;Acc:MGI:2684326]
185	ENSMUSG00000059873	-5.59529	0.000824534	0.0861815	0.300055	Olfr1029	olfactory receptor 1029 Gene [Source:MGI (curated);Acc:Olfr1029-001]
186	ENSMUSG00000035493	5.58703	0.000828741	0.0861815	1.87959	Tgfbi	transforming growth factor, beta induced Gene [Source:MGI Symbol;Acc:MGI:99959]
187	ENSMUSG00000029314	5.58548	0.000832948	0.0861815	2.31985	Agpat9	1-acylglycerol-3-phosphate O-acyltransferase 9 Gene [Source:MGI Symbol;Acc:MGI:3603816]
188	ENSMUSG00000032010	5.57696	0.000837155	0.0861815	2.12658	Usp2	ubiquitin specific peptidase 2 Gene [Source:MGI Symbol;Acc:MGI:1858178]
189	ENSMUSG00000021624	5.55577	0.000841361	0.0861815	1.94202	Cd180	CD180 antigen Gene [Source:MGI Symbol;Acc:MGI:1194924]
190	ENSMUSG00000026489	-5.55226	0.000845568	0.0861815	0.690865	Cabc1	chaperone, ABC1 activity of bc1 complex like (S. pombe) Gene [Source:MGI Symbol;Acc:MGI:1914676]
191	ENSMUSG00000021822	5.54042	0.000849775	0.0861815	1.30561	Plau	plasminogen activator, urokinase Gene [Source:MGI Symbol;Acc:MGI:97611]
192	ENSMUSG00000002602	5.53933	0.000853982	0.0861815	1.75173	Axl	AXL receptor tyrosine kinase Gene [Source:MGI (curated);Acc:Axl-001]
193	ENSMUSG00000051225	5.53428	0.000858189	0.0861815	2.17013	BC030396	Protein FAM83A [Source:UniProtKB/Swiss-Prot;Acc:Q8K2P2]
194	ENSMUSG00000034634	5.53249	0.000862395	0.0861815	6.71694	Ly6d	lymphocyte antigen 6 complex, locus D Gene [Source:MGI Symbol;Acc:MGI:96881]
195	ENSMUSG00000039153	5.53108	0.000866602	0.0861815	1.20459	Runx2	runt related transcription factor 2 Gene [Source:MGI Symbol;Acc:MGI:99829]
196	ENSMUSG00000073852	-5.53084	0.000870809	0.0861815	0.819427	AL807745.7
197	ENSMUSG00000031451	5.50753	0.000875016	0.0861815	1.6237	Gas6	growth arrest specific 6 Gene [Source:MGI Symbol;Acc:MGI:95660]
198	ENSMUSG00000039519	-5.50366	0.000879223	0.0861815	0.478095	Cyp7b1	cytochrome P450, family 7, subfamily b, polypeptide 1 Gene [Source:MGI Symbol;Acc:MGI:104978]
199	ENSMUSG00000049037	5.4999	0.000883429	0.0861815	1.65829	Clec4a1	C-type lectin domain family 4, member a1 Gene [Source:MGI (curated);Acc:Clec4a1-001]
200	ENSMUSG00000026358	5.47181	0.000891843	0.0862467	2.2447	Rgs1	regulator of G-protein signaling 1 Gene [Source:MGI Symbol;Acc:MGI:1354694]
201	ENSMUSG00000049130	5.46743	0.00089605	0.0862467	2.00801	C5ar1	complement component 5a receptor 1 Gene [Source:MGI Symbol;Acc:MGI:88232]
202	ENSMUSG00000002111	5.43042	0.000900257	0.0862467	1.80726	Sfpi1	SFFV proviral integration 1 Gene [Source:MGI (curated);Acc:Sfpi1-001]
203	ENSMUSG00000079293	5.42945	0.000904463	0.0862467	3.14337	Clec7a	C-type lectin domain family 7, member a Gene [Source:MGI Symbol;Acc:MGI:1861431]
204	ENSMUSG00000001473	5.41476	0.00090867	0.0862467	1.85884	Tubb6	tubulin, beta 6 Gene [Source:MGI Symbol;Acc:MGI:1915201]
205	ENSMUSG00000023186	5.4002	0.000912877	0.0862467	1.21324	Loh11cr2a	von Willebrand factor A domain containing 5A Gene [Source:MGI (curated);Acc:Loh11cr2a-001]
206	ENSMUSG00000021579	5.37236	0.000917084	0.0862467	1.38141	AI595366	Leucine-rich repeat-containing protein 14-like [Source:UniProtKB/Swiss-Prot;Acc:Q3UJB3]
207	ENSMUSG00000032377	5.36731	0.000921291	0.0862467	1.41872	Plscr4	phospholipid scramblase 4 Gene [Source:MGI (curated);Acc:Plscr4-001]
208	ENSMUSG00000034663	5.35698	0.000925497	0.0862467	1.45456	Bmp2k	BMP2 inducible kinase Gene [Source:MGI (curated);Acc:Bmp2k-001]
209	ENSMUSG00000037405	5.33962	0.000929704	0.0862467	1.57428	Icam1	intercellular adhesion molecule 1 Gene [Source:MGI Symbol;Acc:MGI:96392]
210	ENSMUSG00000082334	-5.33462	0.000933911	0.0862467	0.610117	AL929465.6
211	ENSMUSG00000024998	5.33015	0.000938118	0.0862467	1.99176	Plce1	phospholipase C, epsilon 1 Gene [Source:MGI Symbol;Acc:MGI:1921305]
212	ENSMUSG00000030220	5.32158	0.000942325	0.0862467	1.77658	Arhgdib	Rho, GDP dissociation inhibitor (GDI) beta Gene [Source:MGI (curated);Acc:Arhgdib-001]
213	ENSMUSG00000071335	-5.31737	0.000946531	0.0862467	0.714332	AC118733.8	Sodium-dependent glucose transporter 1C [Source:UniProtKB/Swiss-Prot;Acc:Q3UN21]
214	ENSMUSG00000020099	5.31669	0.000950738	0.0862467	1.84045	Unc5b	unc-5 homolog B (C. elegans) Gene [Source:MGI Symbol;Acc:MGI:894703]
215	ENSMUSG00000026421	5.31065	0.000959152	0.0863034	1.60721	Csrp1	cysteine and glycine-rich protein 1 Gene [Source:MGI (curated);Acc:Csrp1-002]
216	ENSMUSG00000022779	-5.30535	0.000963359	0.0863034	0.79022	Top3b	topoisomerase (DNA) III beta Gene [Source:MGI (curated);Acc:Top3b-004]
217	ENSMUSG00000024620	5.29752	0.000967566	0.0863034	1.6699	Pdgfrb	platelet derived growth factor receptor, beta polypeptide Gene [Source:MGI (curated);Acc:Pdgfrb-001]
218	ENSMUSG00000030208	5.28743	0.000971772	0.0863034	2.68164	Emp1	epithelial membrane protein 1 Gene [Source:MGI (curated);Acc:Emp1-001]
219	ENSMUSG00000064210	5.2798	0.000975979	0.0863034	1.52055	Ano6	anoctamin 6 Gene [Source:MGI Symbol;Acc:MGI:2145890]
220	ENSMUSG00000027333	5.27698	0.000980186	0.0863034	1.48837	Smox	spermine oxidase Gene [Source:MGI (curated);Acc:Smox-010]
221	ENSMUSG00000060147	5.27697	0.000984393	0.0863034	1.37811	Serpinb6a	serine (or cysteine) peptidase inhibitor, clade B, member 6a Gene [Source:MGI (curated);Acc:Serpinb6a-002]
222	ENSMUSG00000018507	5.26179	0.0009886	0.0863034	1.42967	Trpv2	transient receptor potential cation channel, subfamily V, member 2 Gene [Source:MGI (curated);Acc:Trpv2-001]
223	ENSMUSG00000031103	5.25931	0.000992806	0.0863034	1.6982	Elf4	E74-like factor 4 (ets domain transcription factor) Gene [Source:MGI (curated);Acc:Elf4-001]
224	ENSMUSG00000037902	5.25521	0.000997013	0.0863034	2.08559	Sirpa	signal-regulatory protein alpha Gene [Source:MGI (curated);Acc:Sirpa-001]
225	ENSMUSG00000069540	-5.24659	0.00100122	0.0863034	0.649002	EG237433	predicted gene, EG237433 Gene [Source:MGI Symbol;Acc:MGI:3643371]
226	ENSMUSG00000020123	-5.24459	0.00100543	0.0863034	0.310941	Avpr1a	arginine vasopressin receptor 1A Gene [Source:MGI (curated);Acc:Avpr1a-001]
227	ENSMUSG00000058099	5.21921	0.00100963	0.0863034	1.34633	Nfam1	Nfat activating molecule with ITAM motif 1 Gene [Source:MGI (curated);Acc:Nfam1-002]
228	ENSMUSG00000020101	5.21917	0.00101384	0.0863034	1.37904	4632428N05Rik	RIKEN cDNA 4632428N05 gene Gene [Source:MGI Symbol;Acc:MGI:1921298]
229	ENSMUSG00000040747	5.21157	0.00101805	0.0863034	2.19995	Cd53	CD53 antigen Gene [Source:MGI Symbol;Acc:MGI:88341]
230	ENSMUSG00000037621	-5.18623	0.00103067	0.0868361	0.609391	Atoh8	atonal homolog 8 (Drosophila) Gene [Source:MGI Symbol;Acc:MGI:1918343]
231	ENSMUSG00000030793	5.1859	0.00103487	0.0868361	1.23271	Pycard	PYD and CARD domain containing Gene [Source:MGI (curated);Acc:Pycard-001]
232	ENSMUSG00000024766	5.1854	0.00103908	0.0868361	1.49655	AI747699	Putative uncharacterized protein [Source:UniProtKB/TrEMBL;Acc:Q3UT41]
233	ENSMUSG00000036256	5.18344	0.00104329	0.0868361	1.36346	Igfbp7	insulin-like growth factor binding protein 7 Gene [Source:MGI Symbol;Acc:MGI:1352480]
234	ENSMUSG00000029338	5.18206	0.00104749	0.0868361	1.77671	Antxr2	anthrax toxin receptor 2 Gene [Source:MGI Symbol;Acc:MGI:1919164]
235	ENSMUSG00000027171	5.17924	0.0010517	0.0868361	1.46839	Prrg4	proline rich Gla (G-carboxyglutamic acid) 4 (transmembrane) Gene [Source:MGI (curated);Acc:Prrg4-001]
236	ENSMUSG00000018920	5.17347	0.00105591	0.0868361	1.7682	Cxcl16	chemokine (C-X-C motif) ligand 16 Gene [Source:MGI (curated);Acc:Cxcl16-001]
237	ENSMUSG00000030827	-5.16834	0.00106012	0.0868361	0.810073	Fgf21	fibroblast growth factor 21 Gene [Source:MGI Symbol;Acc:MGI:1861377]
238	ENSMUSG00000041698	-5.15767	0.00106853	0.0870225	0.0721317	Slco1a1	solute carrier organic anion transporter family, member 1a1 Gene [Source:MGI Symbol;Acc:MGI:1351891]
239	ENSMUSG00000025232	5.15728	0.00107274	0.0870225	1.63085	Hexa	hexosaminidase A Gene [Source:MGI Symbol;Acc:MGI:96073]
240	ENSMUSG00000027712	5.15404	0.00107694	0.0870225	1.80453	Anxa5	annexin A5 Gene [Source:MGI (curated);Acc:Anxa5-001]
241	ENSMUSG00000053435	5.15113	0.00108115	0.0870225	2.25002	AC160471.10-201	Testosterone 16a-hydroxylase type c Fragment [Source:UniProtKB/TrEMBL;Acc:Q61460]
242	ENSMUSG00000029096	5.15076	0.00108536	0.0870225	1.41199	Htra3	HtrA serine peptidase 3 Gene [Source:MGI (curated);Acc:Htra3-001]
243	ENSMUSG00000024909	5.13885	0.00108956	0.0870225	1.43797	Efemp2	epidermal growth factor-containing fibulin-like extracellular matrix protein 2 Gene [Source:MGI Symbol;Acc:MGI:1891209]
244	ENSMUSG00000063455	5.13533	0.00109377	0.0870225	1.36434	D630045J12Rik	RIKEN cDNA D630045J12 gene Gene [Source:MGI Symbol;Acc:MGI:2669829]
245	ENSMUSG00000044827	5.12973	0.00110218	0.087334	2.67351	Tlr1	toll-like receptor 1 Gene [Source:MGI Symbol;Acc:MGI:1341295]
246	ENSMUSG00000054263	-5.10161	0.0011148	0.0879749	0.699965	Lifr	leukemia inhibitory factor receptor Gene [Source:MGI Symbol;Acc:MGI:96788]
247	ENSMUSG00000040522	5.08511	0.00112322	0.0882533	1.92112	Tlr8	toll-like receptor 8 Gene [Source:MGI (curated);Acc:Tlr8-001]
248	ENSMUSG00000030774	5.0819	0.00112742	0.0882533	1.6117	Pak1	p21 (CDKN1A)-activated kinase 1 Gene [Source:MGI (curated);Acc:Pak1-001]
249	ENSMUSG00000039585	5.06491	0.00113584	0.0884193	1.48149	AC131749.2
250	ENSMUSG00000000682	5.0614	0.00114004	0.0884193	1.91679	Cd52	CD52 antigen Gene [Source:MGI (curated);Acc:Cd52-001]
251	ENSMUSG00000068101	5.06118	0.00114425	0.0884193	1.83274	Cenpm	centromere protein M Gene [Source:MGI Symbol;Acc:MGI:1913820]
252	ENSMUSG00000068220	5.05851	0.00114846	0.0884193	2.98889	Lgals1	lectin, galactose binding, soluble 1 Gene [Source:MGI Symbol;Acc:MGI:96777]
253	ENSMUSG00000020520	5.05481	0.00115267	0.0884193	1.35112	Galnt10	UDP-N-acetyl-alpha-D-galactosamine:polypeptide N-acetylgalactosaminyltransferase 10 Gene [Source:MGI (curated);Acc:Galnt10-001]
254	ENSMUSG00000035299	5.05321	0.00115687	0.0884193	1.4564	Mid1	N-methylpurine-DNA glycosylase Gene [Source:MGI (curated);Acc:Mid1-001]
255	ENSMUSG00000031207	5.04634	0.00116529	0.0887131	1.41215	Msn	moesin Gene [Source:MGI (curated);Acc:Msn-001]
256	ENSMUSG00000027796	-5.03623	0.0011737	0.088864	0.563317	Smad9	MAD homolog 9 (Drosophila) Gene [Source:MGI (curated);Acc:Smad9-001]
257	ENSMUSG00000023913	5.03408	0.00117791	0.088864	2.60875	Pla2g7	phospholipase A2, group VII (platelet-activating factor acetylhydrolase, plasma) Gene [Source:MGI (curated);Acc:Pla2g7-001]
258	ENSMUSG00000049109	5.03363	0.00118211	0.088864	3.66117	E430004N04Rik	RIKEN cDNA E430004N04 gene Gene [Source:MGI Symbol;Acc:MGI:2443552]
259	ENSMUSG00000026728	5.0288	0.00118632	0.088864	1.94281	Vim	vimentin Gene [Source:MGI (curated);Acc:Vim-001]
260	ENSMUSG00000028238	5.01842	0.00119053	0.088864	3.98854	Atp6v0d2	ATPase, H+ transporting, lysosomal V0 subunit D2 Gene [Source:MGI (curated);Acc:Atp6v0d2-001]
261	ENSMUSG00000034610	5.01686	0.00119473	0.088864	1.53541	Zcchc11	zinc finger, CCHC domain containing 11 Gene [Source:MGI (curated);Acc:Zcchc11-001]
262	ENSMUSG00000079494	-5.00329	0.00120315	0.0890358	0.25118	Cml5	camello-like 5 Gene [Source:MGI Symbol;Acc:MGI:1916299]
263	ENSMUSG00000027030	4.99722	0.00120735	0.0890358	1.64889	Stk39	serine/threonine kinase 39, STE20/SPS1 homolog (yeast) Gene [Source:MGI (curated);Acc:Stk39-001]
264	ENSMUSG00000018427	-4.99605	0.00121156	0.0890358	0.674481	Ypel2	yippee-like 2 (Drosophila) Gene [Source:MGI (curated);Acc:Ypel2-001]
265	ENSMUSG00000029635	-4.99141	0.00121577	0.0890358	0.807169	Cdk8	cyclin-dependent kinase 8 Gene [Source:MGI (curated);Acc:Cdk8]
266	ENSMUSG00000056124	4.98651	0.00121997	0.0890358	1.53359	B4galt6	UDP-Gal:betaGlcNAc beta 1,4-galactosyltransferase, polypeptide 6 Gene [Source:MGI Symbol;Acc:MGI:1928380]
267	ENSMUSG00000031591	4.98251	0.00122839	0.0892291	1.4392	Asah1	N-acylsphingosine amidohydrolase 1 Gene [Source:MGI (curated);Acc:Asah1-001]
268	ENSMUSG00000021725	4.98024	0.00123259	0.0892291	1.77388	Parp8	poly (ADP-ribose) polymerase family, member 8 Gene [Source:MGI Symbol;Acc:MGI:1098713]
269	ENSMUSG00000036687	4.97729	0.0012368	0.0892291	1.72152	Tmem184a	transmembrane protein 184a Gene [Source:MGI Symbol;Acc:MGI:2385897]
270	ENSMUSG00000069516	4.97707	0.00124101	0.0892291	2.07634	Lyz2	lysozyme 2 Gene [Source:MGI Symbol;Acc:MGI:96897]
271	ENSMUSG00000021091	4.96998	0.00124942	0.0894737	1.31257	Serpina3n	serine (or cysteine) peptidase inhibitor, clade A, member 3N Gene [Source:MGI (curated);Acc:Serpina3n-001]
272	ENSMUSG00000022504	4.9658	0.00125363	0.0894737	1.38632	Ciita	class II transactivator Gene [Source:MGI Symbol;Acc:MGI:108445]
273	ENSMUSG00000062381	4.95627	0.00126204	0.0896565	1.34756	Vps28	vacuolar protein sorting 28 (yeast) Gene [Source:MGI Symbol;Acc:MGI:1914164]
274	ENSMUSG00000029106	4.95494	0.00126625	0.0896565	1.32087	Add1	adducin 1 (alpha) Gene [Source:MGI (curated);Acc:Add1-002]
275	ENSMUSG00000029174	4.95163	0.00127046	0.0896565	1.32778	Tbc1d1	TBC1 domain family, member 1 Gene [Source:MGI (curated);Acc:Tbc1d1-002]
276	ENSMUSG00000022500	4.95073	0.00127466	0.0896565	1.29255	Litaf	LPS-induced TN factor Gene [Source:MGI (curated);Acc:Litaf-001]
277	ENSMUSG00000059089	4.9403	0.00128308	0.0899225	1.7714	Fcgr4	Fc receptor, IgG, low affinity IV Gene [Source:MGI (curated);Acc:Fcgr4]
278	ENSMUSG00000028173	4.93784	0.00129149	0.0901865	1.37617	Gpr177	G protein-coupled receptor 177 Gene [Source:MGI Symbol;Acc:MGI:1915401]
279	ENSMUSG00000020400	4.93321	0.0012999	0.0904173	1.28396	Tnip1	TNFAIP3 interacting protein 1 Gene [Source:MGI (curated);Acc:Tnip1-003]
280	ENSMUSG00000030536	4.92839	0.00130411	0.0904173	1.73775	Iqgap1	IQ motif containing GTPase activating protein 1 Gene [Source:MGI Symbol;Acc:MGI:1352757]
281	ENSMUSG00000050721	4.92038	0.00131673	0.0909345	1.33503	AC135108.3	Pleckstrin homology domain-containing family O member 2 (Pleckstrin homology domain-containing family Q member 1) [Source:UniProtKB/Swiss-Prot;Acc:Q8K124]
282	ENSMUSG00000030117	4.91636	0.00132094	0.0909345	1.41323	Gdf3	growth differentiation factor 3 Gene [Source:MGI (curated);Acc:Gdf3-001]
283	ENSMUSG00000038400	4.89851	0.00133356	0.0914789	1.76953	Tmepai	prostate transmembrane protein, androgen induced 1 Gene [Source:MGI (curated);Acc:Tmepai-001]
284	ENSMUSG00000040219	4.8853	0.00134197	0.0915237	1.17911	Ttc12	tetratricopeptide repeat domain 12 Gene [Source:MGI Symbol;Acc:MGI:2444588]
285	ENSMUSG00000021285	-4.87871	0.00134618	0.0915237	0.822568	Ppp1r13b	protein phosphatase 1, regulatory (inhibitor) subunit 13B Gene [Source:MGI Symbol;Acc:MGI:1336199]
286	ENSMUSG00000041293	-4.87845	0.00135038	0.0915237	0.114839	Gpr110	G protein-coupled receptor 110 Gene [Source:MGI Symbol;Acc:MGI:1924846]
287	ENSMUSG00000032324	4.87561	0.00135459	0.0915237	1.4421	Tspan3	tetraspanin 3 Gene [Source:MGI Symbol;Acc:MGI:1928098]
288	ENSMUSG00000079227	4.87162	0.0013588	0.0915237	1.58432	Ccr5	chemokine (C-C motif) receptor 5 Gene [Source:MGI Symbol;Acc:MGI:107182]
289	ENSMUSG00000028476	-4.87135	0.00136301	0.0915237	0.331352	Reck	reversion-inducing-cysteine-rich protein with kazal motifs Gene [Source:MGI (curated);Acc:Reck-001]
290	ENSMUSG00000039601	4.86687	0.00136721	0.0915237	1.95061	Rcan2	regulator of calcineurin 2 Gene [Source:MGI Symbol;Acc:MGI:1858219]
291	ENSMUSG00000028359	4.8353	0.00138404	0.0921309	4.4352	Orm3	orosomucoid 3 Gene [Source:MGI (curated);Acc:Orm3-001]
292	ENSMUSG00000016494	4.83448	0.00138825	0.0921309	2.29453	Cd34	CD34 antigen Gene [Source:MGI Symbol;Acc:MGI:88329]
293	ENSMUSG00000037706	4.82032	0.00139666	0.0921309	1.27505	Cd81	CD81 antigen Gene [Source:MGI (curated);Acc:Cd81-001]
294	ENSMUSG00000020437	4.81622	0.00140507	0.0921309	1.48494	Myo1g	myosin IG Gene [Source:MGI (curated);Acc:Myo1g-001]
295	ENSMUSG00000048612	4.81163	0.00140928	0.0921309	1.79881	Fer1l3	fer-1-like 3, myoferlin (C. elegans) Gene [Source:MGI Symbol;Acc:MGI:1919192]
296	ENSMUSG00000019817	4.81022	0.00141769	0.0921309	1.44633	Plagl1	pleiomorphic adenoma gene-like 1 Gene [Source:MGI (curated);Acc:Plagl1-001]
297	ENSMUSG00000075912	-4.80819	0.0014219	0.0921309	0.402598	SNORD116
298	ENSMUSG00000030605	4.80639	0.00142611	0.0921309	2.03851	Mfge8	milk fat globule-EGF factor 8 protein Gene [Source:MGI Symbol;Acc:MGI:102768]
299	ENSMUSG00000020432	4.80032	0.00143031	0.0921309	1.32744	Tcn2	transcobalamin 2 Gene [Source:MGI (curated);Acc:Tcn2-001]
300	ENSMUSG00000021013	4.79642	0.00143452	0.0921309	1.27217	Ttc8	tetratricopeptide repeat domain 8 Gene [Source:MGI Symbol;Acc:MGI:1923510]
301	ENSMUSG00000050663	-4.7964	0.00143873	0.0921309	0.476873	Trhde	TRH-degrading enzyme Gene [Source:MGI Symbol;Acc:MGI:2384311]
302	ENSMUSG00000030830	4.78955	0.00144293	0.0921309	1.44881	Itgal	integrin alpha L Gene [Source:MGI (curated);Acc:Itgal-002]
303	ENSMUSG00000038079	4.78577	0.00144714	0.0921309	1.40268	Als2cr4	amyotrophic lateral sclerosis 2 (juvenile) chromosome region, candidate 4 Gene [Source:MGI Symbol;Acc:MGI:2138365]
304	ENSMUSG00000075118	4.78369	0.00145135	0.0921309	1.75458	CT030166.8-201
305	ENSMUSG00000032501	4.77404	0.00145556	0.0921309	1.36566	Trib1	tribbles homolog 1 (Drosophila) Gene [Source:MGI (curated);Acc:Trib1-001]
306	ENSMUSG00000063590	-4.76443	0.00145976	0.0921309	0.246212	EG434674	predicted gene, EG434674 Gene [Source:MGI Symbol;Acc:MGI:3645714]
307	ENSMUSG00000035451	-4.76154	0.00146397	0.0921309	0.81328	Foxa1	forkhead box A1 Gene [Source:MGI Symbol;Acc:MGI:1347472]
308	ENSMUSG00000031562	4.75971	0.00146818	0.0921309	1.3729	Dctd	dCMP deaminase Gene [Source:MGI Symbol;Acc:MGI:2444529]
309	ENSMUSG00000040212	4.75176	0.00147238	0.0921309	1.78119	Emp3	epithelial membrane protein 3 Gene [Source:MGI Symbol;Acc:MGI:1098729]
310	ENSMUSG00000005397	4.75091	0.00147659	0.0921309	2.37151	Nid1	predicted gene, 100039744 Gene [Source:MGI Symbol;Acc:MGI:3780567]
311	ENSMUSG00000038679	4.74556	0.0014808	0.0921309	1.3973	Trps1	trichorhinophalangeal syndrome I (human) Gene [Source:MGI Symbol;Acc:MGI:1927616]
312	ENSMUSG00000022350	4.74189	0.001485	0.0921309	1.25784	E430025E21Rik	RIKEN cDNA E430025E21 gene Gene [Source:MGI Symbol;Acc:MGI:2146110]
313	ENSMUSG00000020577	4.73653	0.00148921	0.0921309	1.66914	Tspan13	tetraspanin 13 Gene [Source:MGI (curated);Acc:Tspan13-001]
314	ENSMUSG00000030148	4.73273	0.00149342	0.0921309	1.56764	Clec4a2	C-type lectin domain family 4, member a2 Gene [Source:MGI Symbol;Acc:MGI:1349412]
315	ENSMUSG00000042647	4.7251	0.00149762	0.0921309	1.45442	9330129D05Rik	RIKEN cDNA 9330129D05 gene Gene [Source:MGI Symbol;Acc:MGI:2443320]
316	ENSMUSG00000063611	4.72013	0.00150183	0.0921309	1.26893	AL772249.6	Putative uncharacterized protein Fragment [Source:UniProtKB/TrEMBL;Acc:Q3UW69]
317	ENSMUSG00000020865	4.71759	0.00150604	0.0921309	1.65324	Abcc3	ATP-binding cassette, sub-family C (CFTR/MRP), member 3 Gene [Source:MGI (curated);Acc:Abcc3-001]
318	ENSMUSG00000042485	4.71224	0.00151024	0.0921309	1.72415	Mustn1	musculoskeletal, embryonic nuclear protein 1 Gene [Source:MGI Symbol;Acc:MGI:1913425]
319	ENSMUSG00000029822	4.70315	0.00151445	0.0921309	3.12691	Osbpl3	oxysterol binding protein-like 3 Gene [Source:MGI (curated);Acc:Osbpl3-001]
320	ENSMUSG00000040785	4.70214	0.00151866	0.0921309	1.38341	Ttc3	tetratricopeptide repeat domain 3 Gene [Source:MGI (curated);Acc:Ttc3-001]
321	ENSMUSG00000031402	4.68588	0.00152707	0.0922865	1.45357	Mpp1	membrane protein, palmitoylated Gene [Source:MGI (curated);Acc:Mpp1-001]
322	ENSMUSG00000028015	4.68255	0.00153128	0.0922865	1.33266	Ctso	cathepsin O Gene [Source:MGI (curated);Acc:Ctso-001]
323	ENSMUSG00000021559	-4.68166	0.00153548	0.0922865	0.729878	Dapk1	death associated protein kinase 1 Gene [Source:MGI Symbol;Acc:MGI:1916885]
324	ENSMUSG00000049588	-4.67957	0.0015439	0.0924725	0.610912	Ccdc69	coiled-coil domain containing 69 Gene [Source:MGI (curated);Acc:Ccdc69-001]
325	ENSMUSG00000046324	4.67834	0.0015481	0.0924725	1.92953	Ermp1	endoplasmic reticulum metallopeptidase 1 Gene [Source:MGI Symbol;Acc:MGI:106250]
326	ENSMUSG00000026043	4.6691	0.00156073	0.0929404	1.46457	Col3a1	collagen, type III, alpha 1 Gene [Source:MGI (curated);Acc:Col3a1-001]
327	ENSMUSG00000018008	4.66409	0.00156914	0.0931206	1.61918	Cyth4	cytohesin 4 Gene [Source:MGI Symbol;Acc:MGI:2441702]
328	ENSMUSG00000079419	4.66357	0.00157335	0.0931206	2.51858	Ms4a6c	membrane-spanning 4-domains, subfamily A, member 6C Gene [Source:MGI Symbol;Acc:MGI:2385644]
329	ENSMUSG00000024965	4.65676	0.00158597	0.0935462	1.47175	Fermt3	fermitin family homolog 3 (Drosophila) Gene [Source:MGI Symbol;Acc:MGI:2147790]
330	ENSMUSG00000064325	-4.65426	0.00159017	0.0935462	0.529313	Hhip	Hedgehog-interacting protein Gene [Source:MGI (curated);Acc:Hhip-001]
331	ENSMUSG00000045382	4.64814	0.00159859	0.0936126	1.96759	Cxcr4	chemokine (C-X-C motif) receptor 4 Gene [Source:MGI (curated);Acc:Cxcr4-001]
332	ENSMUSG00000032724	-4.63777	0.00160279	0.0936126	0.553703	Abtb2	ankyrin repeat and BTB (POZ) domain containing 2 Gene [Source:MGI (curated);Acc:Abtb2-001]
333	ENSMUSG00000032046	4.63299	0.001607	0.0936126	1.28623	Abhd12	abhydrolase domain containing 12 Gene [Source:MGI (curated);Acc:Abhd12-001]
334	ENSMUSG00000065402	-4.63217	0.00161121	0.0936126	0.455175	mmu-mir-122	mmu-mir-122 [Source:miRBase;Acc:MI0000256]
335	ENSMUSG00000030036	-4.62487	0.00161541	0.0936126	0.71955	Gcs1	glucosidase 1 Gene [Source:MGI (curated);Acc:Gcs1-001]
336	ENSMUSG00000020737	4.62163	0.00162383	0.0937841	1.20449	Hn1	hematological and neurological expressed sequence 1 Gene [Source:MGI (curated);Acc:Hn1-001]
337	ENSMUSG00000025991	-4.61786	0.00162803	0.0937841	0.82592	Cps1	carbamoyl-phosphate synthetase 1 Gene [Source:MGI (curated);Acc:Cps1-001]
338	ENSMUSG00000020399	4.60466	0.00163645	0.0938355	1.33016	Havcr2	hepatitis A virus cellular receptor 2 Gene [Source:MGI (curated);Acc:Havcr2-001]
339	ENSMUSG00000005142	4.59612	0.00164065	0.0938355	1.26362	Man2b1	mannosidase 2, alpha B1 Gene [Source:MGI Symbol;Acc:MGI:107286]
340	ENSMUSG00000019558	4.59076	0.00164907	0.0938355	1.50647	Slc6a8	solute carrier family 6 (neurotransmitter transporter, creatine), member 8 Gene [Source:MGI (curated);Acc:Slc6a8-002]
341	ENSMUSG00000065273	-4.58582	0.00165327	0.0938355	0.573301	SNORD83
342	ENSMUSG00000031903	4.58497	0.00165748	0.0938355	1.30403	Lypla3	phospholipase A2, group XV Gene [Source:MGI Symbol;Acc:MGI:2178076]
343	ENSMUSG00000015355	4.58229	0.00166169	0.0938355	1.68478	Cd48	CD48 antigen Gene [Source:MGI (curated);Acc:Cd48-001]
344	ENSMUSG00000028581	4.57737	0.0016659	0.0938355	2.14295	Laptm5	lysosomal-associated protein transmembrane 5 Gene [Source:MGI (curated);Acc:Laptm5-001]
345	ENSMUSG00000024300	4.57726	0.0016701	0.0938355	1.69817	Myo1f	myosin IF Gene [Source:MGI Symbol;Acc:MGI:107711]
346	ENSMUSG00000032431	4.57626	0.00167431	0.0938355	1.37597	Crtap	cartilage associated protein Gene [Source:MGI Symbol;Acc:MGI:1891221]
347	ENSMUSG00000037860	4.57323	0.00167852	0.0938355	1.71793	Aim2	absent in melanoma 2 Gene [Source:MGI Symbol;Acc:MGI:2686159]
348	ENSMUSG00000021190	4.57311	0.00168272	0.0938355	1.5956	Lgmn	legumain Gene [Source:MGI (curated);Acc:Lgmn-001]
349	ENSMUSG00000049988	4.57072	0.00168693	0.0938355	1.29724	Lrrc25	leucine rich repeat containing 25 Gene [Source:MGI Symbol;Acc:MGI:2445284]
350	ENSMUSG00000022892	4.56527	0.00169534	0.0938599	1.39062	App	amyloid beta (A4) precursor protein Gene [Source:MGI Symbol;Acc:MGI:88059]
351	ENSMUSG00000044811	4.56264	0.00169955	0.0938599	1.59834	Cd300d	CMRF35-like molecule Precursor (CLM)(Myeloid-associated immunoglobulin-like receptor 2)(MAIR-II)(Leukocyte mono-Ig-like receptor 2)(Immunoglobulin superfamily member 7)(IgSF7)(Dendritic cell-derived Ig-like receptor 1)(DIgR1) [Source:UniProtKB/Swiss-Prot;Acc:Q7TSN2]
352	ENSMUSG00000019823	4.55741	0.00170376	0.0938599	1.20719	Mical1	microtubule associated monoxygenase, calponin and LIM domain containing 1 Gene [Source:MGI (curated);Acc:Mical1-001]
353	ENSMUSG00000078780	4.55474	0.00170796	0.0938599	1.74093	381484	predicted gene, 381484 Gene [Source:MGI Symbol;Acc:MGI:3779469]
354	ENSMUSG00000027961	4.55367	0.00171217	0.0938599	2.15038	Lrrc39	leucine rich repeat containing 39 Gene [Source:MGI (curated);Acc:Lrrc39-001]
355	ENSMUSG00000039809	-4.55098	0.00171638	0.0938599	0.544362	Gabbr2	gamma-aminobutyric acid (GABA) B receptor 2 Gene [Source:MGI (curated);Acc:Gabbr2-001]
356	ENSMUSG00000036368	-4.54245	0.001729	0.093873	0.672576	AW061290	Regulator of microtubule dynamics protein 2 (RMD-2)(mRMD-2)(Protein FAM82A1) [Source:UniProtKB/Swiss-Prot;Acc:Q8BSE0]
357	ENSMUSG00000026542	4.53805	0.0017332	0.093873	1.42231	Apcs	serum amyloid P-component Gene [Source:MGI Symbol;Acc:MGI:98229]
358	ENSMUSG00000029070	4.52853	0.00173741	0.093873	1.43843	Mxra8	matrix-remodelling associated 8 Gene [Source:MGI (curated);Acc:Mxra8-001]
359	ENSMUSG00000023367	4.52574	0.00174162	0.093873	1.70787	AC115045.13	Transmembrane protein 176A (Kidney-expressed gene 2 protein)(Gene signature 188) [Source:UniProtKB/Swiss-Prot;Acc:Q9DCS1]
360	ENSMUSG00000020423	4.52095	0.00174582	0.093873	2.02395	Btg2	B-cell translocation gene 2, anti-proliferative Gene [Source:MGI Symbol;Acc:MGI:108384]
361	ENSMUSG00000006219	4.52048	0.00175003	0.093873	1.73601	Fblim1	filamin binding LIM protein 1 Gene [Source:MGI (curated);Acc:Fblim1-001]
362	ENSMUSG00000001082	4.52014	0.00175424	0.093873	1.28471	Mfsd10	major facilitator superfamily domain containing 10 Gene [Source:MGI Symbol;Acc:MGI:1915544]
363	ENSMUSG00000021193	4.51868	0.00175845	0.093873	1.32115	Pitrm1	pitrilysin metallepetidase 1 Gene [Source:MGI Symbol;Acc:MGI:1916867]
364	ENSMUSG00000028657	4.51511	0.00176265	0.093873	1.56199	Ppt1	palmitoyl-protein thioesterase 1 Gene [Source:MGI (curated);Acc:Ppt1-002]
365	ENSMUSG00000056671	4.50894	0.00176686	0.093873	1.8088	Prelid2	PRELI domain containing 2 Gene [Source:MGI Symbol;Acc:MGI:1924869]
366	ENSMUSG00000027347	4.50718	0.00177107	0.093873	1.5353	Rasgrp1	RAS guanyl releasing protein 1 Gene [Source:MGI (curated);Acc:Rasgrp1-001]
367	ENSMUSG00000004730	4.50624	0.00177527	0.093873	1.78538	Emr1	EGF-like module containing, mucin-like, hormone receptor-like sequence 1 Gene [Source:MGI Symbol;Acc:MGI:106912]
368	ENSMUSG00000013236	4.50252	0.00177948	0.093873	1.30502	Ptprs	protein tyrosine phosphatase, receptor type, S Gene [Source:MGI (curated);Acc:Ptprs-001]
369	ENSMUSG00000022965	4.50011	0.00178789	0.0939944	1.47816	Ifngr2	interferon gamma receptor 2 Gene [Source:MGI (curated);Acc:Ifngr2-001]
370	ENSMUSG00000002870	4.49612	0.0017921	0.0939944	1.3895	Mcm2	minichromosome maintenance deficient 2 mitotin (S. cerevisiae) Gene [Source:MGI Symbol;Acc:MGI:105380]
371	ENSMUSG00000032420	4.49529	0.00179631	0.0939944	2.24072	Nt5e	5' nucleotidase, ecto Gene [Source:MGI Symbol;Acc:MGI:99782]
372	ENSMUSG00000052684	4.49263	0.00180893	0.0943662	1.77496	Jun	Jun oncogene Gene [Source:MGI (curated);Acc:Jun-001]
373	ENSMUSG00000027562	4.49188	0.00181313	0.0943662	1.42015	Car2	carbonic anhydrase 2 Gene [Source:MGI Symbol;Acc:MGI:88269]
374	ENSMUSG00000033192	4.48578	0.00182155	0.0945163	1.74487	Aytl1	lysophosphatidylcholine acyltransferase 2 Gene [Source:MGI (curated);Acc:Aytl1-001]
375	ENSMUSG00000038740	4.48137	0.00182575	0.0945163	1.49795	2610528K11Rik	family with sequence similarity 125, member B Gene [Source:MGI Symbol;Acc:MGI:1919793]
376	ENSMUSG00000026585	4.47765	0.00183417	0.0946647	1.29233	Kifap3	kinesin-associated protein 3 Gene [Source:MGI (curated);Acc:Kifap3-001]
377	ENSMUSG00000042607	4.47496	0.00183837	0.0946647	1.24285	Asb4	ankyrin repeat and SOCS box-containing 4 Gene [Source:MGI (curated);Acc:Asb4-001]
378	ENSMUSG00000061402	4.46687	0.00185099	0.0949919	1.35017	AC155307.2
379	ENSMUSG00000030047	4.46053	0.00185941	0.0949919	1.45913	Arhgap25	Rho GTPase activating protein 25 Gene [Source:MGI (curated);Acc:Arhgap25-001]
380	ENSMUSG00000040061	4.4557	0.00186782	0.0950348	1.34325	Plcb2	phospholipase C, beta 2 Gene [Source:MGI (curated);Acc:Plcb2-001]
381	ENSMUSG00000021699	4.45337	0.00187203	0.0950348	1.59232	Pde4d	phosphodiesterase 4D, cAMP specific Gene [Source:MGI (curated);Acc:Pde4d-001]
382	ENSMUSG00000031838	4.45283	0.00187624	0.0950348	1.98169	Ifi30	interferon gamma inducible protein 30 Gene [Source:MGI Symbol;Acc:MGI:2137648]
383	ENSMUSG00000028369	4.44242	0.00189727	0.0950348	1.54338	Svep1	sushi, von Willebrand factor type A, EGF and pentraxin domain containing 1 Gene [Source:MGI (curated);Acc:Svep1-001]
384	ENSMUSG00000029860	4.43814	0.00190148	0.0950348	1.35074	Zyx	zyxin Gene [Source:MGI Symbol;Acc:MGI:103072]
385	ENSMUSG00000066457	4.42762	0.00190989	0.0950348	2.13451	AC124712.5
386	ENSMUSG00000031875	4.427	0.0019141	0.0950348	1.49714	Cmtm3	CKLF-like MARVEL transmembrane domain containing 3 Gene [Source:MGI Symbol;Acc:MGI:2447162]
387	ENSMUSG00000022816	4.42419	0.00192251	0.0951746	1.72527	Fstl1	follistatin-like 1 Gene [Source:MGI (curated);Acc:Fstl1-001]
388	ENSMUSG00000048126	4.41977	0.00192672	0.0951746	1.6775	Col6a3	collagen, type VI, alpha 3 Gene [Source:MGI (curated);Acc:Col6a3-001]
389	ENSMUSG00000013698	4.40214	0.00194775	0.0958879	1.31896	Pea15a	phosphoprotein enriched in astrocytes 15A Gene [Source:MGI (curated);Acc:Pea15a-004]
390	ENSMUSG00000006403	4.39228	0.00195617	0.0958879	1.34367	Adamts4	a disintegrin-like and metallopeptidase (reprolysin type) with thrombospondin type 1 motif, 4 Gene [Source:MGI (curated);Acc:Adamts4-001]
391	ENSMUSG00000028427	4.39114	0.00196037	0.0958879	3.03181	Aqp7	aquaporin 7 Gene [Source:MGI (curated);Acc:Aqp7-001]
392	ENSMUSG00000005087	4.37711	0.00196458	0.0958879	1.87458	Cd44	CD44 antigen Gene [Source:MGI (curated);Acc:Cd44-002]
393	ENSMUSG00000023885	4.37448	0.00196879	0.0958879	1.74477	Thbs2	thrombospondin 2 Gene [Source:MGI Symbol;Acc:MGI:98738]
394	ENSMUSG00000051439	4.3703	0.00197299	0.0958879	1.48921	Cd14	CD14 antigen Gene [Source:MGI Symbol;Acc:MGI:88318]
395	ENSMUSG00000036565	4.36436	0.0019772	0.0958879	1.32904	Ttyh3	tweety homolog 3 (Drosophila) Gene [Source:MGI Symbol;Acc:MGI:1925589]
396	ENSMUSG00000024677	4.36401	0.00198141	0.0958879	1.86253	Ms4a6b	membrane-spanning 4-domains, subfamily A, member 6B Gene [Source:MGI Symbol;Acc:MGI:1917024]
397	ENSMUSG00000019850	4.36292	0.00198561	0.0958879	1.64092	Tnfaip3	tumor necrosis factor, alpha-induced protein 3 Gene [Source:MGI (curated);Acc:Tnfaip3-001]
398	ENSMUSG00000029373	4.34084	0.00200665	0.0961501	1.55119	Pf4	platelet factor 4 Gene [Source:MGI Symbol;Acc:MGI:1888711]
399	ENSMUSG00000002831	4.33013	0.00201927	0.0963152	3.64217	S3-12	plasma membrane associated protein, S3-12 Gene [Source:MGI Symbol;Acc:MGI:1929709]
400	ENSMUSG00000049744	4.32585	0.00202768	0.0964072	1.32978	Arhgap15	Rho GTPase activating protein 15 Gene [Source:MGI (curated);Acc:Arhgap15-002]
401	ENSMUSG00000017631	4.32199	0.00203189	0.0964072	1.86582	Abr	active BCR-related gene Gene [Source:MGI (curated);Acc:Abr-002]
402	ENSMUSG00000031004	4.32061	0.00203609	0.0964072	1.98772	Mki67	antigen identified by monoclonal antibody Ki 67 Gene [Source:MGI Symbol;Acc:MGI:106035]
403	ENSMUSG00000037868	4.32025	0.00204451	0.0964979	1.53811	Egr2	early growth response 2 Gene [Source:MGI Symbol;Acc:MGI:95296]
404	ENSMUSG00000018593	4.31865	0.00204871	0.0964979	1.72027	Sparc	secreted acidic cysteine rich glycoprotein Gene [Source:MGI (curated);Acc:Sparc-002]
405	ENSMUSG00000027111	4.31284	0.00205292	0.0964979	1.7176	Itga6	integrin alpha 6 Gene [Source:MGI (curated);Acc:Itga6-002]
406	ENSMUSG00000070003	4.29755	0.00207396	0.0967062	1.35249	Ssbp4	single stranded DNA binding protein 4 Gene [Source:MGI Symbol;Acc:MGI:1924150]
407	ENSMUSG00000027792	4.29222	0.00208237	0.0967062	1.49156	Bche	butyrylcholinesterase Gene [Source:MGI (curated);Acc:Bche-001]
408	ENSMUSG00000053819	4.28967	0.00209499	0.0967062	1.23751	Camk2d	calcium/calmodulin-dependent protein kinase II, delta Gene [Source:MGI (curated);Acc:Camk2d-002]
409	ENSMUSG00000005220	4.28778	0.0020992	0.0967062	1.65825	Corin	corin Gene [Source:MGI Symbol;Acc:MGI:1349451]
410	ENSMUSG00000020102	4.28312	0.0021034	0.0967062	1.51894	Slc16a7	solute carrier family 16 (monocarboxylic acid transporters), member 7 Gene [Source:MGI Symbol;Acc:MGI:1330284]
411	ENSMUSG00000020810	4.28231	0.00210761	0.0967062	1.77968	Cygb	cytoglobin Gene [Source:MGI (curated);Acc:Cygb-001]
412	ENSMUSG00000022146	4.27986	0.00211182	0.0967062	1.79662	Osmr	oncostatin M receptor Gene [Source:MGI Symbol;Acc:MGI:1330819]
413	ENSMUSG00000017760	4.27727	0.00211602	0.0967062	1.27687	Ctsa	cathepsin A Gene [Source:MGI (curated);Acc:Ctsa-001]
414	ENSMUSG00000039157	4.27469	0.00212444	0.0967062	1.82742	C230093N12Rik	family with sequence similarity 102, member A Gene [Source:MGI Symbol;Acc:MGI:2138935]
415	ENSMUSG00000018819	4.27368	0.00212864	0.0967062	1.9873	Lsp1	lymphocyte specific 1 Gene [Source:MGI (curated);Acc:Lsp1-012]
416	ENSMUSG00000025511	4.2701	0.00213285	0.0967062	1.25855	Tspan4	tetraspanin 4 Gene [Source:MGI (curated);Acc:Tspan4-001]
417	ENSMUSG00000024621	4.26957	0.00213706	0.0967062	1.51482	Csf1r	colony stimulating factor 1 receptor Gene [Source:MGI (curated);Acc:Csf1r-001]
418	ENSMUSG00000002885	4.26033	0.00215388	0.097241	1.44338	Cd97	CD97 antigen Gene [Source:MGI (curated);Acc:Cd97-001]
419	ENSMUSG00000030278	4.25768	0.00216651	0.097547	10.3025	Cidec	cell death-inducing DFFA-like effector c Gene [Source:MGI (curated);Acc:Cidec-001]
420	ENSMUSG00000035566	4.25706	0.00217071	0.097547	1.42891	Pcdh17	protocadherin 17 Gene [Source:MGI Symbol;Acc:MGI:2684924]
421	ENSMUSG00000036905	4.25271	0.00217913	0.097699	1.81706	C1qb	complement component 1, q subcomponent, beta polypeptide Gene [Source:MGI (curated);Acc:C1qb-001]
422	ENSMUSG00000003849	4.24539	0.00219175	0.097776	2.29924	Nqo1	NAD(P)H dehydrogenase, quinone 1 Gene [Source:MGI (curated);Acc:Nqo1-001]
423	ENSMUSG00000040722	4.24255	0.00219595	0.097776	1.53309	Scamp5	secretory carrier membrane protein 5 Gene [Source:MGI Symbol;Acc:MGI:1928948]
424	ENSMUSG00000021451	4.23888	0.00220857	0.0980007	1.4542	Sema4d	sema domain, immunoglobulin domain (Ig), transmembrane domain (TM) and short cytoplasmic domain, (semaphorin) 4D Gene [Source:MGI (curated);Acc:Sema4d-001]
425	ENSMUSG00000022074	4.23887	0.00221278	0.0980007	1.47741	Tnfrsf10b	tumor necrosis factor receptor superfamily, member 10b Gene [Source:MGI Symbol;Acc:MGI:1341090]
426	ENSMUSG00000075254	4.23419	0.00222119	0.0980007	1.32935	Heg1	HEG homolog 1 (zebrafish) Gene [Source:MGI (curated);Acc:Heg1-001]
427	ENSMUSG00000059326	4.23166	0.00222961	0.0980007	1.38094	Csf2ra	colony stimulating factor 2 receptor, alpha, low-affinity (granulocyte-macrophage) Gene [Source:MGI Symbol;Acc:MGI:1339754]
428	ENSMUSG00000031506	4.22821	0.00223381	0.0980007	1.17998	Ptpn7	protein tyrosine phosphatase, non-receptor type 7 Gene [Source:MGI Symbol;Acc:MGI:2156893]
429	ENSMUSG00000056201	4.22705	0.00223802	0.0980007	1.18492	Cfl1	cofilin 1, non-muscle Gene [Source:MGI Symbol;Acc:MGI:101757]
430	ENSMUSG00000025003	4.22461	0.00224643	0.0980007	1.81872	Cyp2c39	cytochrome P450, family 2, subfamily c, polypeptide 39 Gene [Source:MGI (curated);Acc:Cyp2c39-001]
431	ENSMUSG00000031808	4.21769	0.00225906	0.0980736	1.50338	Slc27a1	solute carrier family 27 (fatty acid transporter), member 1 Gene [Source:MGI Symbol;Acc:MGI:1347098]
432	ENSMUSG00000040660	4.21655	0.00226326	0.0980736	44.1639	Cyp2b9	cytochrome P450, family 2, subfamily b, polypeptide 9 Gene [Source:MGI Symbol;Acc:MGI:88600]
433	ENSMUSG00000073982	4.194	0.00229271	0.0989081	1.36864	Rhog	ras homolog gene family, member G Gene [Source:MGI (curated);Acc:Rhog-002]
434	ENSMUSG00000055541	4.19192	0.00230533	0.0989259	1.63014	Lair1	leukocyte-associated Ig-like receptor 1 Gene [Source:MGI (curated);Acc:Lair1-005]
435	ENSMUSG00000054364	4.18087	0.00231795	0.0989259	1.77236	Rhob	ras homolog gene family, member B Gene [Source:MGI Symbol;Acc:MGI:107949]
436	ENSMUSG00000036943	4.17902	0.00232216	0.0989259	1.42157	Rab8b	RAB8B, member RAS oncogene family Gene [Source:MGI Symbol;Acc:MGI:2442982]
437	ENSMUSG00000035439	4.17738	0.00233057	0.0989259	1.60698	2410004L22Rik	RIKEN cDNA 2410004L22 gene Gene [Source:MGI Symbol;Acc:MGI:1923728]
438	ENSMUSG00000004207	4.17737	0.00233478	0.0989259	1.33743	Psap	prosaposin Gene [Source:MGI (curated);Acc:Psap-001]
439	ENSMUSG00000030541	4.17721	0.00233898	0.0989259	1.48764	Idh2	isocitrate dehydrogenase 2 (NADP+), mitochondrial Gene [Source:MGI (curated);Acc:Idh2-001]
440	ENSMUSG00000040412	4.16325	0.0023516	0.0991057	3.67964	5330417C22Rik	RIKEN cDNA 5330417C22 gene Gene [Source:MGI Symbol;Acc:MGI:1923930]
441	ENSMUSG00000073600	4.16319	0.00235581	0.0991057	1.28369	Gm1614	gene model 1614, (NCBI) Gene [Source:MGI Symbol;Acc:MGI:2686460]
442	ENSMUSG00000027800	4.16142	0.00236002	0.0991057	1.51635	Tm4sf1	transmembrane 4 superfamily member 1 Gene [Source:MGI Symbol;Acc:MGI:104678]
443	ENSMUSG00000029674	4.15761	0.00237264	0.0991057	1.97754	Limk1	LIM-domain containing, protein kinase Gene [Source:MGI (curated);Acc:Limk1-001]
444	ENSMUSG00000059895	4.15638	0.00237685	0.0991057	1.40259	Ptp4a3	protein tyrosine phosphatase 4a3 Gene [Source:MGI Symbol;Acc:MGI:1277098]
445	ENSMUSG00000045679	4.15194	0.00239788	0.0991057	1.86489	Pqlc3	PQ loop repeat containing Gene [Source:MGI (curated);Acc:Pqlc3-001]
446	ENSMUSG00000068566	4.14979	0.00240209	0.0991057	1.67368	Myadm	myeloid-associated differentiation marker Gene [Source:MGI Symbol;Acc:MGI:1355332]
447	ENSMUSG00000020901	4.14927	0.00240629	0.0991057	1.45407	Pik3r5	phosphoinositide-3-kinase, regulatory subunit 5, p101 Gene [Source:MGI (curated);Acc:Pik3r5-001]
448	ENSMUSG00000040170	4.14798	0.0024105	0.0991057	1.74077	Fmo2	flavin containing monooxygenase 2 Gene [Source:MGI (curated);Acc:Fmo2-001]
449	ENSMUSG00000057789	4.14765	0.00241471	0.0991057	1.3569	Bak1	BCL2-antagonist/killer 1 Gene [Source:MGI (curated);Acc:Bak1-001]
450	ENSMUSG00000018001	4.13024	0.00243153	0.0995858	1.37954	Pscd3	cytohesin 3 Gene [Source:MGI (curated);Acc:Pscd3-001]
451	ENSMUSG00000041836	4.1148	0.00245257	0.0997218	1.21689	Ptpre	protein tyrosine phosphatase, receptor type, E Gene [Source:MGI Symbol;Acc:MGI:97813]
452	ENSMUSG00000005054	4.11476	0.00245678	0.0997218	1.57577	Cstb	cystatin B Gene [Source:MGI Symbol;Acc:MGI:109514]
453	ENSMUSG00000004707	4.10939	0.00246098	0.0997218	1.80409	Ly9	lymphocyte antigen 9 Gene [Source:MGI (curated);Acc:Ly9-002]
454	ENSMUSG00000040528	4.10934	0.00246519	0.0997218	1.42253	Gm885	gene model 885, (NCBI) Gene [Source:MGI Symbol;Acc:MGI:2685731]
455	ENSMUSG00000025656	4.10064	0.0024736	0.0997218	1.39526	Arhgef9	CDC42 guanine nucleotide exchange factor (GEF) 9 Gene [Source:MGI (curated);Acc:Arhgef9-007]
456	ENSMUSG00000028766	4.0995	0.00247781	0.0997218	1.52645	Alpl	alkaline phosphatase, liver/bone/kidney Gene [Source:MGI (curated);Acc:Alpl-001]
457	ENSMUSG00000048142	4.09877	0.00248202	0.0997218	1.21616	Nat8l	N-acetyltransferase 8-like Gene [Source:MGI Symbol;Acc:MGI:2447776]
458	ENSMUSG00000026110	4.09805	0.00248622	0.0997218	1.42876	Mgat4a	mannoside acetylglucosaminyltransferase 4, isoenzyme A Gene [Source:MGI Symbol;Acc:MGI:2662992]
459	ENSMUSG00000060224	4.08982	0.00249884	0.100021	1.37654	4833409A17Rik	RIKEN cDNA 4833409A17 gene Gene [Source:MGI Symbol;Acc:MGI:1921830]
460	ENSMUSG00000027293	4.08822	0.00250726	0.100152	1.46923	Ehd4	EH-domain containing 4 Gene [Source:MGI (curated);Acc:Ehd4-001]
461	ENSMUSG00000030787	4.07941	0.00251567	0.100205	2.70096	Lyve1	lymphatic vessel endothelial hyaluronan receptor 1 Gene [Source:MGI Symbol;Acc:MGI:2136348]
462	ENSMUSG00000026483	4.07493	0.00251988	0.100205	1.64946	Niban	family with sequence similarity 129, member A Gene [Source:MGI (curated);Acc:Niban-001]
463	ENSMUSG00000034342	4.07329	0.00252408	0.100205	1.18621	Cbl	Casitas B-lineage lymphoma Gene [Source:MGI Symbol;Acc:MGI:88279]
464	ENSMUSG00000034330	4.07133	0.0025367	0.100501	1.27093	Plcg2	phospholipase C, gamma 2 Gene [Source:MGI Symbol;Acc:MGI:97616]
465	ENSMUSG00000024380	4.06708	0.00254512	0.100514	1.43338	Gypc	glycophorin C Gene [Source:MGI Symbol;Acc:MGI:1098566]
466	ENSMUSG00000024835	4.06492	0.00254932	0.100514	1.30452	Coro1b	coronin, actin binding protein 1B Gene [Source:MGI (curated);Acc:Coro1b-001]
467	ENSMUSG00000035311	4.0646	0.00255353	0.100514	1.28419	Gnptab	N-acetylglucosamine-1-phosphate transferase, alpha and beta subunits Gene [Source:MGI (curated);Acc:Gnptab-001]
468	ENSMUSG00000040710	4.05773	0.00257457	0.100728	1.15334	St8sia4	ST8 alpha-N-acetyl-neuraminide alpha-2,8-sialyltransferase 4 Gene [Source:MGI Symbol;Acc:MGI:106018]
469	ENSMUSG00000049775	4.05734	0.00257877	0.100728	1.77253	Tmsb4x	thymosin, beta 4, X chromosome Gene [Source:MGI (curated);Acc:Tmsb4x-001]
470	ENSMUSG00000027843	4.04648	0.00259139	0.100912	1.43544	Ptpn22	protein tyrosine phosphatase, non-receptor type 22 (lymphoid) Gene [Source:MGI (curated);Acc:Ptpn22-001]
471	ENSMUSG00000045934	4.04178	0.00259981	0.100912	1.94184	Mtmr11	myotubularin related protein 11 Gene [Source:MGI (curated);Acc:Mtmr11-001]
472	ENSMUSG00000031765	4.04026	0.00260401	0.100912	4.10555	Mt1	metallothionein 1 Gene [Source:MGI Symbol;Acc:MGI:97171]
473	ENSMUSG00000056737	4.03728	0.00260822	0.100912	1.87168	Capg	capping protein (actin filament), gelsolin-like Gene [Source:MGI (curated);Acc:Capg-003]
474	ENSMUSG00000014599	4.03637	0.00261243	0.100912	1.27218	Csf1	colony stimulating factor 1 (macrophage) Gene [Source:MGI (curated);Acc:Csf1-001]
475	ENSMUSG00000039886	4.0346	0.00261663	0.100912	1.37604	Tmem120a	transmembrane protein 120A Gene [Source:MGI (curated);Acc:Tmem120a-001]
476	ENSMUSG00000040659	4.03402	0.00262084	0.100912	1.47617	Efhd2	EF hand domain containing 2 Gene [Source:MGI (curated);Acc:Efhd2-001]
477	ENSMUSG00000029254	4.0336	0.00262505	0.100912	1.74423	Stap1	signal transducing adaptor family member 1 Gene [Source:MGI Symbol;Acc:MGI:1926193]
478	ENSMUSG00000027327	4.02171	0.00265029	0.101441	1.40304	1700037H04Rik	RIKEN cDNA 1700037H04 gene Gene [Source:MGI Symbol;Acc:MGI:1914576]
479	ENSMUSG00000020142	4.01341	0.00266291	0.101524	1.82745	Slc1a4	solute carrier family 1 (glutamate/neutral amino acid transporter), member 4 Gene [Source:MGI (curated);Acc:Slc1a4-001]
480	ENSMUSG00000039361	4.01252	0.00266712	0.101524	1.15561	Picalm	phosphatidylinositol binding clathrin assembly protein Gene [Source:MGI Symbol;Acc:MGI:2385902]
481	ENSMUSG00000062542	4.01056	0.00267553	0.101645	1.32986	Syt9	synaptotagmin IX Gene [Source:MGI (curated);Acc:Syt9-001]
482	ENSMUSG00000040562	4.00729	0.00268815	0.101846	1.16035	Gstm2	glutathione S-transferase, mu 2 Gene [Source:MGI (curated);Acc:Gstm2-001]
483	ENSMUSG00000030591	4.00476	0.00269236	0.101846	1.2668	Psmd8	proteasome (prosome, macropain) 26S subunit, non-ATPase, 8 Gene [Source:MGI Symbol;Acc:MGI:1888669]
484	ENSMUSG00000022371	4.00306	0.00269656	0.101846	1.58013	Col14a1	collagen, type XIV, alpha 1 Gene [Source:MGI (curated);Acc:Col14a1-001]
485	ENSMUSG00000028995	4.00047	0.0027176	0.102047	1.29639	Drctnnb1a	family with sequence similarity 126, member A Gene [Source:MGI Symbol;Acc:MGI:2149839]
486	ENSMUSG00000064246	3.99425	0.00273022	0.102047	1.38339	Chi3l1	chitinase 3-like 1 Gene [Source:MGI Symbol;Acc:MGI:1340899]
487	ENSMUSG00000029119	3.99343	0.00273442	0.102047	1.26573	Man2b2	mannosidase 2, alpha B2 Gene [Source:MGI (curated);Acc:Man2b2-001]
488	ENSMUSG00000000628	3.98725	0.00273863	0.102047	1.75867	Hk2	hexokinase 2 Gene [Source:MGI Symbol;Acc:MGI:1315197]
489	ENSMUSG00000031659	3.98322	0.00274284	0.102047	1.31658	Adcy7	adenylate cyclase 7 Gene [Source:MGI Symbol;Acc:MGI:102891]
490	ENSMUSG00000034744	3.97884	0.00274704	0.102047	1.60869	Nagk	N-acetylglucosamine kinase Gene [Source:MGI (curated);Acc:Nagk-004]
491	ENSMUSG00000030159	3.97859	0.00275546	0.102047	1.67405	Clec1b	C-type lectin domain family 1, member b Gene [Source:MGI (curated);Acc:Clec1b-001]
492	ENSMUSG00000027555	3.97787	0.00275967	0.102047	1.65819	Car13	carbonic anhydrase 13 Gene [Source:MGI (curated);Acc:Car13-001]
493	ENSMUSG00000056220	3.97392	0.00276387	0.102047	1.32407	Pla2g4a	phospholipase A2, group IVA (cytosolic, calcium-dependent) Gene [Source:MGI (curated);Acc:Pla2g4a-001]
494	ENSMUSG00000020272	3.96828	0.00276808	0.102047	1.82544	Stk10	serine/threonine kinase 10 Gene [Source:MGI (curated);Acc:Stk10-001]
495	ENSMUSG00000068011	3.95775	0.0027807	0.102047	1.24418	RP23-119D13.2
496	ENSMUSG00000031778	3.95753	0.00278491	0.102047	1.45876	Cx3cl1	chemokine (C-X3-C motif) ligand 1 Gene [Source:MGI (curated);Acc:Cx3cl1-001]
497	ENSMUSG00000044949	3.95083	0.00279332	0.102047	1.45721	Ubtd2	ubiquitin domain containing 2 Gene [Source:MGI (curated);Acc:Ubtd2-001]
498	ENSMUSG00000050010	3.9487	0.00279753	0.102047	1.27192	Shisa3	shisa homolog 3 (Xenopus laevis) Gene [Source:MGI (curated);Acc:Shisa3-001]
499	ENSMUSG00000001270	3.94556	0.00280594	0.102047	1.31673	Ckb	creatine kinase, brain Gene [Source:MGI Symbol;Acc:MGI:88407]
500	ENSMUSG00000026213	3.94499	0.00281015	0.102047	1.31767	Stk11ip	serine/threonine kinase 11 interacting protein Gene [Source:MGI (curated);Acc:Stk11ip-004]
501	ENSMUSG00000011256	3.94479	0.00281435	0.102047	1.1158	Adam19	a disintegrin and metallopeptidase domain 19 (meltrin beta) Gene [Source:MGI (curated);Acc:Adam19-001]
502	ENSMUSG00000046245	3.94117	0.00282697	0.102047	1.51225	Pilra	paired immunoglobin-like type 2 receptor alpha Gene [Source:MGI (curated);Acc:Pilra-001]
503	ENSMUSG00000024030	3.9369	0.00283539	0.102047	1.49211	Abcg1	ATP-binding cassette, sub-family G (WHITE), member 1 Gene [Source:MGI Symbol;Acc:MGI:107704]
504	ENSMUSG00000075411	3.93002	0.0028438	0.102047	1.40658	AC123724.9
505	ENSMUSG00000049103	3.92845	0.00285642	0.102047	1.44128	Ccr2	chemokine (C-C motif) receptor 2 Gene [Source:MGI Symbol;Acc:MGI:106185]
506	ENSMUSG00000038119	3.92729	0.00286484	0.102047	1.19286	Cdon	cell adhesion molecule-related/down-regulated by oncogenes Gene [Source:MGI (curated);Acc:Cdon-001]
507	ENSMUSG00000021262	3.92267	0.00287325	0.102047	1.37891	Evl	Ena-vasodilator stimulated phosphoprotein Gene [Source:MGI Symbol;Acc:MGI:1194884]
508	ENSMUSG00000037440	3.92174	0.00287746	0.102047	3.23541	Vnn1	vanin 1 Gene [Source:MGI Symbol;Acc:MGI:108395]
509	ENSMUSG00000021087	3.91143	0.00288166	0.102047	1.3493	Rtn1	reticulon 1 Gene [Source:MGI (curated);Acc:Rtn1-001]
510	ENSMUSG00000019806	3.91033	0.00288587	0.102047	1.38238	Aig1	androgen-induced 1 Gene [Source:MGI Symbol;Acc:MGI:1913503]
511	ENSMUSG00000030089	3.91003	0.00289008	0.102047	1.63523	Slc41a3	solute carrier family 41, member 3 Gene [Source:MGI (curated);Acc:Slc41a3-001]
512	ENSMUSG00000019929	3.9096	0.00289428	0.102047	1.29631	Dcn	decorin Gene [Source:MGI Symbol;Acc:MGI:94872]
513	ENSMUSG00000050335	3.90895	0.00289849	0.102047	1.91833	Lgals3	lectin, galactose binding, soluble 3 Gene [Source:MGI Symbol;Acc:MGI:96778]
514	ENSMUSG00000055593	3.90857	0.0029027	0.102047	1.3882	2610024B07Rik	RIKEN cDNA 2610024B07 gene Gene [Source:MGI Symbol;Acc:MGI:1917551]
515	ENSMUSG00000025545	3.89687	0.00291952	0.102304	1.20094	Clybl	citrate lyase beta like Gene [Source:MGI Symbol;Acc:MGI:1916884]
516	ENSMUSG00000006342	3.89047	0.00292794	0.102304	1.3867	Susd2	sushi domain containing 2 Gene [Source:MGI Symbol;Acc:MGI:1918983]
517	ENSMUSG00000034258	3.88691	0.00293635	0.102304	1.82913	Flvcr2	major facilitator superfamily domain containing 7C Gene [Source:MGI Symbol;Acc:MGI:2384974]
518	ENSMUSG00000052713	3.8854	0.00294056	0.102304	1.20001	Zfp608	zinc finger protein 608 Gene [Source:MGI Symbol;Acc:MGI:2442338]
519	ENSMUSG00000031722	3.88496	0.00294897	0.10241	1.5222	Hp	haptoglobin Gene [Source:MGI Symbol;Acc:MGI:96211]
520	ENSMUSG00000026395	3.88342	0.00295739	0.10241	1.6165	Ptprc	protein tyrosine phosphatase, receptor type, C Gene [Source:MGI Symbol;Acc:MGI:97810]
521	ENSMUSG00000074677	3.88286	0.00296159	0.10241	1.40448	Sirpb1	signal-regulatory protein beta 1A Gene [Source:MGI (curated);Acc:Sirpb1-001]
522	ENSMUSG00000028249	3.88276	0.0029658	0.10241	1.27028	Sdcbp	syndecan binding protein Gene [Source:MGI (curated);Acc:Sdcbp-003]
523	ENSMUSG00000029718	3.88266	0.00297001	0.10241	1.65047	Pcolce	procollagen C-endopeptidase enhancer protein Gene [Source:MGI (curated);Acc:Pcolce-001]
524	ENSMUSG00000036896	3.87892	0.00299525	0.102733	2.00992	C1qc	complement component 1, q subcomponent, C chain Gene [Source:MGI (curated);Acc:C1qc-001]
525	ENSMUSG00000027386	3.87643	0.00300787	0.102984	1.33919	Fbln7	fibulin 7 Gene [Source:MGI (curated);Acc:Fbln7-001]
526	ENSMUSG00000025743	3.87477	0.00301628	0.103053	1.31352	Sdc3	syndecan 3 Gene [Source:MGI (curated);Acc:Sdc3-001]
527	ENSMUSG00000033220	3.87165	0.0030289	0.103159	1.67258	Rac2	RAS-related C3 botulinum substrate 2 Gene [Source:MGI Symbol;Acc:MGI:97846]
528	ENSMUSG00000023960	3.8701	0.00303731	0.103226	1.37439	Enpp5	ectonucleotide pyrophosphatase/phosphodiesterase 5 Gene [Source:MGI Symbol;Acc:MGI:1933830]
529	ENSMUSG00000005583	3.87006	0.00304152	0.103226	1.37361	Mef2c	myocyte enhancer factor 2C Gene [Source:MGI Symbol;Acc:MGI:99458]
530	ENSMUSG00000026879	3.8543	0.00308359	0.103927	1.6256	Gsn	gelsolin Gene [Source:MGI (curated);Acc:Gsn-001]
531	ENSMUSG00000039328	3.84254	0.00311724	0.104517	1.41027	Rnf122	ring finger protein 122 Gene [Source:MGI Symbol;Acc:MGI:1916117]
532	ENSMUSG00000017446	3.83963	0.00312986	0.104601	1.33925	C1qtnf1	C1q and tumor necrosis factor related protein 1 Gene [Source:MGI (curated);Acc:C1qtnf1-002]
533	ENSMUSG00000036820	3.83907	0.00313828	0.104601	1.25642	Amdhd2	amidohydrolase domain containing 2 Gene [Source:MGI (curated);Acc:Amdhd2-001]
534	ENSMUSG00000021259	3.83795	0.00314248	0.104601	1.62151	Cyp46a1	cytochrome P450, family 46, subfamily a, polypeptide 1 Gene [Source:MGI Symbol;Acc:MGI:1341877]
535	ENSMUSG00000052384	3.8282	0.00315931	0.104841	1.23472	Lrrc33	leucine rich repeat containing 33 Gene [Source:MGI Symbol;Acc:MGI:2445095]
536	ENSMUSG00000020009	3.82501	0.00316773	0.104843	1.52822	Ifngr1	interferon gamma receptor 1 Gene [Source:MGI Symbol;Acc:MGI:107655]
537	ENSMUSG00000018774	3.82424	0.00317193	0.104843	2.02488	Cd68	CD68 antigen Gene [Source:MGI (curated);Acc:Cd68-001]
538	ENSMUSG00000021185	3.82206	0.00317614	0.104843	1.47229	9030617O03Rik	RIKEN cDNA 9030617O03 gene Gene [Source:MGI Symbol;Acc:MGI:2444813]
539	ENSMUSG00000027188	3.81822	0.00318876	0.104843	1.63336	E430002G05Rik	RIKEN cDNA E430002G05 gene Gene [Source:MGI Symbol;Acc:MGI:2445082]
540	ENSMUSG00000059498	3.81784	0.00319297	0.104843	1.55948	Fcgr3	Fc receptor, IgG, low affinity III Gene [Source:MGI Symbol;Acc:MGI:95500]
541	ENSMUSG00000024924	3.81757	0.00319717	0.104843	2.14746	Vldlr	very low density lipoprotein receptor Gene [Source:MGI Symbol;Acc:MGI:98935]
542	ENSMUSG00000039981	3.81289	0.00322241	0.105099	1.34468	Zc3h12d	zinc finger CCCH type containing 12D Gene [Source:MGI Symbol;Acc:MGI:3045313]
543	ENSMUSG00000075284	3.81068	0.00322662	0.105099	1.43231	Wipf1	WAS/WASL interacting protein family, member 1 Gene [Source:MGI (curated);Acc:Wipf1-001]
544	ENSMUSG00000063873	3.80767	0.00323924	0.105293	1.37944	Slc24a3	solute carrier family 24 (sodium/potassium/calcium exchanger), member 3 Gene [Source:MGI (curated);Acc:Slc24a3-001]
545	ENSMUSG00000055320	3.80753	0.00324345	0.105293	1.48804	Tead1	TEA domain family member 1 Gene [Source:MGI Symbol;Acc:MGI:101876]
546	ENSMUSG00000034652	3.80142	0.00326448	0.105408	1.50765	Cd300a	CD300A antigen Gene [Source:MGI (curated);Acc:Cd300a-002]
547	ENSMUSG00000056025	3.8008	0.00326869	0.105408	2.4494	Clca1	chloride channel calcium activated 1 Gene [Source:MGI (curated);Acc:Clca1-002]
548	ENSMUSG00000020695	3.79886	0.0032771	0.105464	1.41007	Mrc2	mannose receptor, C type 2 Gene [Source:MGI (curated);Acc:Mrc2-001]
549	ENSMUSG00000056501	3.79838	0.00328131	0.105464	1.18999	Cebpb	CCAAT/enhancer binding protein (C/EBP), beta Gene [Source:MGI (curated);Acc:Cebpb-001]
550	ENSMUSG00000030247	3.79767	0.00329393	0.105616	1.5185	Kcnj8	potassium inwardly-rectifying channel, subfamily J, member 8 Gene [Source:MGI Symbol;Acc:MGI:1100508]
551	ENSMUSG00000021456	3.79699	0.00329814	0.105616	1.19455	Fbp2	fructose bisphosphatase 2 Gene [Source:MGI Symbol;Acc:MGI:95491]
552	ENSMUSG00000038642	3.79679	0.00330234	0.105616	2.05874	Ctss	cathepsin S Gene [Source:MGI (curated);Acc:Ctss-001]
553	ENSMUSG00000047414	3.791	0.00332338	0.1059	1.2464	Flrt2	fibronectin leucine rich transmembrane protein 2 Gene [Source:MGI (curated);Acc:Flrt2-001]
554	ENSMUSG00000049493	3.78924	0.00332758	0.1059	1.98168	Pls1	plastin 1 (I-isoform) Gene [Source:MGI Symbol;Acc:MGI:104809]
555	ENSMUSG00000021486	3.78501	0.003336	0.105914	1.19842	Prelid1	PRELI domain containing 1 Gene [Source:MGI Symbol;Acc:MGI:1913744]
556	ENSMUSG00000020393	3.78487	0.0033402	0.105914	1.30145	Kremen1	kringle containing transmembrane protein 1 Gene [Source:MGI (curated);Acc:Kremen1-001]
557	ENSMUSG00000030720	3.78372	0.00334441	0.105914	1.27377	Cln3	ceroid lipofuscinosis, neuronal 3, juvenile (Batten, Spielmeyer-Vogt disease) Gene [Source:MGI (curated);Acc:Cln3-002]
558	ENSMUSG00000029163	3.78061	0.00336124	0.106101	1.39419	Emilin1	elastin microfibril interfacer 1 Gene [Source:MGI Symbol;Acc:MGI:1926189]
559	ENSMUSG00000028337	3.77679	0.00337386	0.106327	1.50064	Coro2a	coronin, actin binding protein 2A Gene [Source:MGI (curated);Acc:Coro2a-001]
560	ENSMUSG00000005269	3.7735	0.00338648	0.106471	1.49045	Agxt2	alanine-glyoxylate aminotransferase 2 Gene [Source:MGI (curated);Acc:Agxt2-001]
561	ENSMUSG00000051506	3.76951	0.00339489	0.106471	1.47873	Wdfy4	WD repeat and FYVE domain containing 4 Gene [Source:MGI Symbol;Acc:MGI:3584510]
562	ENSMUSG00000052336	3.76771	0.00340751	0.106694	1.90749	Cx3cr1	chemokine (C-X3-C) receptor 1 Gene [Source:MGI Symbol;Acc:MGI:1333815]
563	ENSMUSG00000032374	3.75755	0.00343275	0.107139	1.30893	Plod2	procollagen lysine, 2-oxoglutarate 5-dioxygenase 2 Gene [Source:MGI Symbol;Acc:MGI:1347007]
564	ENSMUSG00000024672	3.75227	0.00344537	0.107147	2.50633	Ms4a7	membrane-spanning 4-domains, subfamily A, member 7 Gene [Source:MGI Symbol;Acc:MGI:1918846]
565	ENSMUSG00000025163	3.74652	0.0034622	0.107261	1.41314	Cd7	CD7 antigen Gene [Source:MGI (curated);Acc:Cd7-001]
566	ENSMUSG00000041515	3.74578	0.00347482	0.107261	1.61814	Irf8	interferon regulatory factor 8 Gene [Source:MGI Symbol;Acc:MGI:96395]
567	ENSMUSG00000070427	3.74553	0.00347903	0.107261	1.52199	Il18bp	interleukin 18 binding protein Gene [Source:MGI Symbol;Acc:MGI:1333800]
568	ENSMUSG00000021973	3.74547	0.00348324	0.107261	1.46492	Efha1	EF hand domain family A1 Gene [Source:MGI Symbol;Acc:MGI:1915764]
569	ENSMUSG00000019874	3.74438	0.00348744	0.107261	1.68004	Fabp7	fatty acid binding protein 7, brain Gene [Source:MGI Symbol;Acc:MGI:101916]
570	ENSMUSG00000021728	3.74256	0.00349586	0.107261	1.32948	Emb	POU domain, class 6, transcription factor 1 Gene [Source:MGI (curated);Acc:Emb-001]
571	ENSMUSG00000031246	3.74229	0.00350006	0.107261	1.19404	Sh3bgrl	SH3-binding domain glutamic acid-rich protein like Gene [Source:MGI (curated);Acc:Sh3bgrl-001]
572	ENSMUSG00000057329	3.74214	0.00350427	0.107261	1.27817	Bcl2	B-cell leukemia/lymphoma 2 Gene [Source:MGI (curated);Acc:Bcl2-001]
573	ENSMUSG00000031907	3.74188	0.00350848	0.107261	1.19441	Zfp90	zinc finger protein 90 Gene [Source:MGI Symbol;Acc:MGI:104786]
574	ENSMUSG00000036775	3.73451	0.00353792	0.107618	1.24756	Decr2	2-4-dienoyl-Coenzyme A reductase 2, peroxisomal Gene [Source:MGI (curated);Acc:Decr2-001]
575	ENSMUSG00000040605	3.73426	0.00354213	0.107618	1.33078	Bace2	beta-site APP-cleaving enzyme 2 Gene [Source:MGI Symbol;Acc:MGI:1860440]
576	ENSMUSG00000028923	3.73397	0.00354634	0.107618	1.30784	Necap2	NECAP endocytosis associated 2 Gene [Source:MGI (curated);Acc:Necap2-001]
577	ENSMUSG00000020077	3.73237	0.00355054	0.107618	1.26022	Srgn	serglycin Gene [Source:MGI (curated);Acc:Srgn]
578	ENSMUSG00000027313	3.73236	0.00355475	0.107618	1.47789	Chac1	ChaC, cation transport regulator-like 1 (E. coli) Gene [Source:MGI (curated);Acc:Chac1-001]
579	ENSMUSG00000027860	3.73139	0.00355896	0.107618	1.22119	Vangl1	vang-like 1 (van gogh, Drosophila) Gene [Source:MGI Symbol;Acc:MGI:2159344]
580	ENSMUSG00000026786	3.72747	0.00357999	0.108044	1.62633	Apbb1ip	amyloid beta (A4) precursor protein-binding, family B, member 1 interacting protein Gene [Source:MGI (curated);Acc:Apbb1ip-001]
581	ENSMUSG00000079523	3.72647	0.0035842	0.108044	1.86601	Tmsb10	thymosin, beta 10 Gene [Source:MGI (curated);Acc:Tmsb10-003]
582	ENSMUSG00000027204	3.72516	0.00359261	0.10813	1.40675	Fbn1	fibrillin 1 Gene [Source:MGI (curated);Acc:Fbn1-003]
583	ENSMUSG00000058715	3.72188	0.00360944	0.108219	1.96076	Fcer1g	Fc receptor, IgE, high affinity I, gamma polypeptide Gene [Source:MGI (curated);Acc:Fcer1g-001]
584	ENSMUSG00000032577	3.72075	0.00361365	0.108219	1.42542	Mapkapk3	mitogen-activated protein kinase-activated protein kinase 3 Gene [Source:MGI (curated);Acc:Mapkapk3-001]
585	ENSMUSG00000029204	3.72043	0.00361785	0.108219	1.23397	Rhoh	ras homolog gene family, member H Gene [Source:MGI Symbol;Acc:MGI:1921984]
586	ENSMUSG00000022372	3.71632	0.00362627	0.108303	2.26417	Sla	src-like adaptor Gene [Source:MGI Symbol;Acc:MGI:104295]
587	ENSMUSG00000025044	3.71379	0.00363468	0.108347	1.2871	Msr1	macrophage scavenger receptor 1 Gene [Source:MGI Symbol;Acc:MGI:98257]
588	ENSMUSG00000072421	3.7131	0.00363889	0.108347	1.69905	AC126673.3
589	ENSMUSG00000022488	3.70649	0.00365151	0.10839	1.74399	Nckap1l	NCK associated protein 1 like Gene [Source:MGI Symbol;Acc:MGI:1926063]
590	ENSMUSG00000041577	3.70357	0.00365992	0.108474	1.42338	Prelp	proline arginine-rich end leucine-rich repeat Gene [Source:MGI Symbol;Acc:MGI:2151110]
591	ENSMUSG00000030867	3.7011	0.00367254	0.108641	1.52836	Plk1	polo-like kinase 1 (Drosophila) Gene [Source:MGI Symbol;Acc:MGI:97621]
592	ENSMUSG00000041313	3.69697	0.00369358	0.108685	1.28775	Slc7a1	solute carrier family 7 (cationic amino acid transporter, y+ system), member 1 Gene [Source:MGI (curated);Acc:Slc7a1-001]
593	ENSMUSG00000026223	3.69249	0.00370199	0.108685	1.43413	Itm2c	integral membrane protein 2C Gene [Source:MGI (curated);Acc:Itm2c-001]
594	ENSMUSG00000049382	3.6924	0.0037062	0.108685	1.7525	Krt8	keratin 8 Gene [Source:MGI Symbol;Acc:MGI:96705]
595	ENSMUSG00000006273	3.6923	0.0037104	0.108685	1.27169	Atp6v1b2	ATPase, H+ transporting, lysosomal V1 subunit B2 Gene [Source:MGI Symbol;Acc:MGI:109618]
596	ENSMUSG00000068742	3.68849	0.00371461	0.108685	1.23195	Cry2	cryptochrome 2 (photolyase-like) Gene [Source:MGI (curated);Acc:Cry2-001]
597	ENSMUSG00000039899	3.68824	0.00371882	0.108685	1.45288	Fgl2	fibrinogen-like protein 2 Gene [Source:MGI (curated);Acc:Fgl2-001]
598	ENSMUSG00000020227	3.68747	0.00372302	0.108685	1.61734	Irak3	interleukin-1 receptor-associated kinase 3 Gene [Source:MGI Symbol;Acc:MGI:1921164]
599	ENSMUSG00000018623	3.68449	0.00373564	0.108687	1.3256	Mmp7	matrix metallopeptidase 7 Gene [Source:MGI Symbol;Acc:MGI:103189]
600	ENSMUSG00000033488	3.67894	0.00374406	0.108687	1.39312	BC026585	Quinone oxidoreductase-like protein 2 (EC 1.-.-.-) [Source:UniProtKB/Swiss-Prot;Acc:Q3UNZ8]
601	ENSMUSG00000024084	3.67847	0.00374826	0.108687	1.34963	Qpct	glutaminyl-peptide cyclotransferase (glutaminyl cyclase) Gene [Source:MGI Symbol;Acc:MGI:1917786]
602	ENSMUSG00000002603	3.67764	0.00375247	0.108687	1.57919	Tgfb1	transforming growth factor, beta 1 Gene [Source:MGI Symbol;Acc:MGI:98725]
603	ENSMUSG00000061119	3.67558	0.00375668	0.108687	1.39988	Prcp	prolylcarboxypeptidase (angiotensinase C) Gene [Source:MGI Symbol;Acc:MGI:1919711]
604	ENSMUSG00000035199	3.67331	0.00377351	0.108809	1.40017	Arl6ip5	ADP-ribosylation factor-like 6 interacting protein 5 Gene [Source:MGI (curated);Acc:Arl6ip5-001]
605	ENSMUSG00000019796	3.67244	0.00377771	0.108809	1.23514	Lrp11	low density lipoprotein receptor-related protein 11 Gene [Source:MGI Symbol;Acc:MGI:2442989]
606	ENSMUSG00000020044	3.6701	0.00378613	0.10889	1.57947	Timp3	tissue inhibitor of metalloproteinase 3 Gene [Source:MGI (curated);Acc:Timp3-001]
607	ENSMUSG00000027323	3.66823	0.00379875	0.10897	1.25268	Rad51	RAD51 homolog (S. cerevisiae) Gene [Source:MGI (curated);Acc:Rad51-001]
608	ENSMUSG00000020766	3.66803	0.00380295	0.10897	1.29526	Galk1	galactokinase 1 Gene [Source:MGI (curated);Acc:Galk1-001]
609	ENSMUSG00000026039	3.66799	0.00380716	0.10897	1.44231	Sgol2	shugoshin-like 2 (S. pombe) Gene [Source:MGI (curated);Acc:Sgol2]
610	ENSMUSG00000069609	3.66792	0.00381137	0.10897	1.46627	OTTMUSG00000003605	predicted gene, OTTMUSG00000003606 Gene [Source:MGI Symbol;Acc:MGI:3702661]
611	ENSMUSG00000038151	3.66272	0.00382819	0.109209	1.36728	Prdm1	PR domain containing 1, with ZNF domain Gene [Source:MGI Symbol;Acc:MGI:99655]
612	ENSMUSG00000029304	3.65728	0.00385343	0.109527	3.33935	Spp1	secreted phosphoprotein 1 Gene [Source:MGI (curated);Acc:Spp1-002]
613	ENSMUSG00000023886	3.65264	0.00388709	0.110001	1.47976	Smoc2	SPARC related modular calcium binding 2 Gene [Source:MGI Symbol;Acc:MGI:1929881]
614	ENSMUSG00000029659	3.65062	0.00389971	0.110115	1.15384	6330406I15Rik	RIKEN cDNA 6330406I15 gene Gene [Source:MGI Symbol;Acc:MGI:1917967]
615	ENSMUSG00000002871	3.65015	0.00390392	0.110115	1.19844	Gpr175	G protein-coupled receptor 175 Gene [Source:MGI (curated);Acc:Gpr175-001]
616	ENSMUSG00000018381	3.64977	0.00390812	0.110115	1.38683	Abi3	ABI gene family, member 3 Gene [Source:MGI (curated);Acc:Abi3-001]
617	ENSMUSG00000035042	3.64313	0.00391654	0.110192	2.38396	Ccl5	chemokine (C-C motif) ligand 5 Gene [Source:MGI (curated);Acc:Ccl5-001]
618	ENSMUSG00000021322	3.63279	0.00393757	0.110374	1.72433	Aoah	acyloxyacyl hydrolase Gene [Source:MGI Symbol;Acc:MGI:1350928]
619	ENSMUSG00000045763	3.63158	0.00394178	0.110374	1.30869	Basp1	brain abundant, membrane attached signal protein 1 Gene [Source:MGI Symbol;Acc:MGI:1917600]
620	ENSMUSG00000002279	3.62958	0.00395019	0.110374	1.16516	Tmem112	lipase maturation factor 1 Gene [Source:MGI (curated);Acc:Tmem112-001]
621	ENSMUSG00000039706	3.62862	0.0039544	0.110374	1.44925	Ldb2	LIM domain binding 2 Gene [Source:MGI Symbol;Acc:MGI:894670]
622	ENSMUSG00000063286	3.62857	0.00395861	0.110374	1.5846	AC147246.3
623	ENSMUSG00000025586	3.62683	0.00396281	0.110374	1.28108	Cpeb1	cytoplasmic polyadenylation element binding protein 1 Gene [Source:MGI (curated);Acc:Cpeb1-001]
624	ENSMUSG00000001018	3.61812	0.00397964	0.110525	1.23086	Snapin	SNAP-associated protein Gene [Source:MGI (curated);Acc:Snapin-001]
625	ENSMUSG00000027864	3.61479	0.00399226	0.110694	1.35384	Ptgfrn	prostaglandin F2 receptor negative regulator Gene [Source:MGI (curated);Acc:Ptgfrn-001]
626	ENSMUSG00000020330	3.61285	0.00400067	0.110694	1.26859	Hmmr	hyaluronan mediated motility receptor (RHAMM) Gene [Source:MGI (curated);Acc:Hmmr-001]
627	ENSMUSG00000031453	3.61205	0.00400488	0.110694	1.57153	Rasa3	RAS p21 protein activator 3 Gene [Source:MGI (curated);Acc:Rasa3-001]
628	ENSMUSG00000019194	3.6117	0.0040175	0.110694	1.33308	Scn1b	sodium channel, voltage-gated, type I, beta Gene [Source:MGI Symbol;Acc:MGI:98247]
629	ENSMUSG00000074738	3.61158	0.00402171	0.110694	1.50912	B930041F14Rik	predicted gene, OTTMUSG00000015747 Pseudogene [Source:MGI Symbol;Acc:MGI:3652215]
630	ENSMUSG00000072290	3.61157	0.00402591	0.110694	1.32483	Igsf10	immunoglobulin superfamily, member 10 Gene [Source:MGI Symbol;Acc:MGI:1923481]
631	ENSMUSG00000027456	3.61062	0.00403433	0.110694	1.78661	Sdcbp2	syndecan binding protein (syntenin) 2 Gene [Source:MGI (curated);Acc:Sdcbp2-001]
632	ENSMUSG00000033857	3.60809	0.00403853	0.110694	1.10967	D230014K01Rik	RIKEN cDNA D230014K01 gene Gene [Source:MGI Symbol;Acc:MGI:2443788]
633	ENSMUSG00000026315	3.6075	0.00404274	0.110694	1.32877	Serpinb8	serine (or cysteine) peptdiase inhibitor, clade B, member 8 Gene [Source:MGI (curated);Acc:Serpinb8-001]
634	ENSMUSG00000029919	3.60541	0.00405115	0.110753	1.74916	Ptgds2	prostaglandin D2 synthase 2, hematopoietic Gene [Source:MGI Symbol;Acc:MGI:1859384]
635	ENSMUSG00000001555	3.60446	0.00405957	0.110753	1.40846	Fkbp10	FK506 binding protein 10 Gene [Source:MGI (curated);Acc:Fkbp10-002]
636	ENSMUSG00000032786	3.60364	0.00406378	0.110753	1.92475	Alas1	aminolevulinic acid synthase 1 Gene [Source:MGI Symbol;Acc:MGI:87989]
637	ENSMUSG00000056515	3.60305	0.00406798	0.110753	1.43004	Rab31	RAB31, member RAS oncogene family Gene [Source:MGI Symbol;Acc:MGI:1914603]
638	ENSMUSG00000028957	3.60086	0.0040806	0.110753	1.6796	Per3	period homolog 3 (Drosophila) Gene [Source:MGI (curated);Acc:Per3-001]
639	ENSMUSG00000059401	3.6003	0.00408481	0.110753	1.17704	Mamld1	mastermind-like domain containing 1 Gene [Source:MGI (curated);Acc:Mamld1-001]
640	ENSMUSG00000022952	3.59548	0.00411005	0.11124	1.6708	Runx1	runt related transcription factor 1 Gene [Source:MGI Symbol;Acc:MGI:99852]
641	ENSMUSG00000030844	3.59309	0.00411426	0.11124	1.37575	Rgs10	regulator of G-protein signalling 10 Gene [Source:MGI (curated);Acc:Rgs10-001]
642	ENSMUSG00000033327	3.59052	0.00412688	0.111344	1.36809	Clcn1	tenascin XB Gene [Source:MGI Symbol;Acc:MGI:1932137]
643	ENSMUSG00000021665	3.58969	0.00413108	0.111344	2.09505	Hexb	hexosaminidase B Gene [Source:MGI Symbol;Acc:MGI:96074]
644	ENSMUSG00000038403	3.58708	0.00415212	0.111507	1.17521	Hfe2	hemochromatosis type 2 (juvenile) (human homolog) Gene [Source:MGI Symbol;Acc:MGI:1916835]
645	ENSMUSG00000048163	3.58642	0.00415632	0.111507	1.62906	Selplg	selectin, platelet (p-selectin) ligand Gene [Source:MGI Symbol;Acc:MGI:106689]
646	ENSMUSG00000019899	3.58134	0.00417315	0.111507	1.27061	Lama2	laminin, alpha 2 Gene [Source:MGI Symbol;Acc:MGI:99912]
647	ENSMUSG00000004044	3.58088	0.00417736	0.111507	1.21708	Ptrf	polymerase I and transcript release factor Gene [Source:MGI (curated);Acc:Ptrf-001]
648	ENSMUSG00000031150	3.57817	0.00418157	0.111507	1.46941	Ccdc120	coiled-coil domain containing 120 Gene [Source:MGI (curated);Acc:Ccdc120-001]
649	ENSMUSG00000006777	3.57502	0.00419419	0.111527	1.30466	Krt23	keratin 23 Gene [Source:MGI (curated);Acc:Krt23-001]
650	ENSMUSG00000024997	3.5728	0.00419839	0.111527	1.24645	Prdx3	peroxiredoxin 3 Gene [Source:MGI (curated);Acc:Prdx3-001]
651	ENSMUSG00000029925	3.57274	0.0042026	0.111527	1.51835	Tbxas1	thromboxane A synthase 1, platelet Gene [Source:MGI Symbol;Acc:MGI:98497]
652	ENSMUSG00000062127	3.57269	0.00420681	0.111527	1.2469	Cttnbp2nl	CTTNBP2 N-terminal like Gene [Source:MGI Symbol;Acc:MGI:1933137]
653	ENSMUSG00000029521	3.57217	0.00421101	0.111527	1.39157	Chek2	CHK2 checkpoint homolog (S. pombe) Gene [Source:MGI Symbol;Acc:MGI:1355321]
654	ENSMUSG00000028240	3.56982	0.00421943	0.111597	2.1847	Cyp7a1	cytochrome P450, family 7, subfamily a, polypeptide 1 Gene [Source:MGI (curated);Acc:Cyp7a1-001]
655	ENSMUSG00000052821	3.56607	0.00423205	0.111627	1.56388	Cysltr1	cysteinyl leukotriene receptor 1 Gene [Source:MGI (curated);Acc:Cysltr1-001]
656	ENSMUSG00000023992	3.56594	0.00424046	0.111697	1.79556	Trem2	triggering receptor expressed on myeloid cells 2 Gene [Source:MGI (curated);Acc:Trem2-002]
657	ENSMUSG00000078452	3.5603	0.0042615	0.112099	4.82191	Raet1b	retinoic acid early transcript 1, alpha Gene [Source:MGI Symbol;Acc:MGI:109477]
658	ENSMUSG00000034254	3.55333	0.00429515	0.112705	1.28212	Agpat1	1-acylglycerol-3-phosphate O-acyltransferase 1 (lysophosphatidic acid acyltransferase, alpha) Gene [Source:MGI Symbol;Acc:MGI:1932075]
659	ENSMUSG00000020814	3.5521	0.00430777	0.112705	1.27158	Mxra7	matrix-remodelling associated 7 Gene [Source:MGI (curated);Acc:Mxra7-001]
660	ENSMUSG00000056069	3.54674	0.0043246	0.112784	1.2417	BC052328	family with sequence similarity 105, member A Gene [Source:MGI Symbol;Acc:MGI:2687281]
661	ENSMUSG00000052459	3.54553	0.00433301	0.112784	1.26847	Atp6v1a	ATPase, H+ transporting, lysosomal V1 subunit A Gene [Source:MGI (curated);Acc:Atp6v1a-001]
662	ENSMUSG00000081251	3.54512	0.00433722	0.112784	1.52547	AL645948.10
663	ENSMUSG00000040289	3.54507	0.00434142	0.112784	1.40257	Hey1	hairy/enhancer-of-split related with YRPW motif 1 Gene [Source:MGI Symbol;Acc:MGI:1341800]
664	ENSMUSG00000032294	3.54186	0.00435825	0.112877	1.44335	Pkm2	pyruvate kinase, muscle Gene [Source:MGI Symbol;Acc:MGI:97591]
665	ENSMUSG00000062991	3.54184	0.00436246	0.112877	1.93335	Nrg1	neuregulin 1 Gene [Source:MGI Symbol;Acc:MGI:96083]
666	ENSMUSG00000005514	3.54114	0.00436667	0.112877	1.55828	Por	P450 (cytochrome) oxidoreductase Gene [Source:MGI (curated);Acc:Por-002]
667	ENSMUSG00000025006	3.54044	0.00437508	0.112903	1.34006	Sorbs1	sorbin and SH3 domain containing 1 Gene [Source:MGI Symbol;Acc:MGI:700014]
668	ENSMUSG00000067656	3.53614	0.00439191	0.113028	3.75342	AB056442	Organic anion transporter 6 [Source:UniProtKB/TrEMBL;Acc:Q76M71]
669	ENSMUSG00000030249	3.5324	0.00440873	0.113028	1.30062	Abcc9	ATP-binding cassette, sub-family C (CFTR/MRP), member 9 Gene [Source:MGI Symbol;Acc:MGI:1352630]
670	ENSMUSG00000019539	3.53238	0.00441294	0.113028	1.42465	Rcn3	reticulocalbin 3, EF-hand calcium binding domain Gene [Source:MGI (curated);Acc:Rcn3-001]
671	ENSMUSG00000026832	3.53077	0.00442135	0.113028	1.51774	Pscdbp	cytohesin 1 interacting protein Gene [Source:MGI (curated);Acc:Pscdbp-001]
672	ENSMUSG00000027801	3.529	0.00443397	0.113028	1.42765	Tm4sf4	transmembrane 4 superfamily member 4 Gene [Source:MGI (curated);Acc:Tm4sf4-001]
673	ENSMUSG00000063021	3.52852	0.00443818	0.113028	1.75106	Hist1h2ak	histone cluster 1, H2ak Gene [Source:MGI (curated);Acc:Hist1h2ak-001]
674	ENSMUSG00000030314	3.5272	0.00444239	0.113028	1.41421	Atg7	autophagy-related 7 (yeast) Gene [Source:MGI Symbol;Acc:MGI:1921494]
675	ENSMUSG00000029456	3.52176	0.00445922	0.113078	1.26404	Acad10	acyl-Coenzyme A dehydrogenase family, member 10 Gene [Source:MGI (curated);Acc:Acad10-002]
676	ENSMUSG00000038147	3.52123	0.00446342	0.113078	1.44762	Cd84	CD84 antigen Gene [Source:MGI Symbol;Acc:MGI:1336885]
677	ENSMUSG00000005338	3.51836	0.00448446	0.113233	1.20626	Cadm3	cell adhesion molecule 3 Gene [Source:MGI (curated);Acc:Cadm3-001]
678	ENSMUSG00000016283	3.51833	0.00449287	0.113233	1.54994	H2-M2	histocompatibility 2, M region locus 2 Gene [Source:MGI Symbol;Acc:MGI:95914]
679	ENSMUSG00000031434	3.51749	0.00449708	0.113233	1.47291	Morc4	microrchidia 4 Gene [Source:MGI (curated);Acc:Morc4-001]
680	ENSMUSG00000031762	3.51529	0.0045097	0.113403	5.97433	Mt2	metallothionein 2 Gene [Source:MGI Symbol;Acc:MGI:97172]
681	ENSMUSG00000019590	3.50744	0.00452232	0.113574	1.36408	Cyb561	cytochrome b-561 Gene [Source:MGI (curated);Acc:Cyb561-001]
682	ENSMUSG00000025911	3.50728	0.00453073	0.113597	1.414	Adhfe1	alcohol dehydrogenase, iron containing, 1 Gene [Source:MGI (curated);Acc:Adhfe1-001]
683	ENSMUSG00000039697	3.49791	0.00456859	0.113811	1.16414	Ncoa7	nuclear receptor coactivator 7 Gene [Source:MGI Symbol;Acc:MGI:2444847]
684	ENSMUSG00000018909	3.49665	0.0045728	0.113811	1.23891	Arrb1	arrestin, beta 1 Gene [Source:MGI Symbol;Acc:MGI:99473]
685	ENSMUSG00000060063	3.49154	0.00458542	0.113979	1.28392	Alox5ap	arachidonate 5-lipoxygenase activating protein Gene [Source:MGI Symbol;Acc:MGI:107505]
686	ENSMUSG00000055322	3.48744	0.00459383	0.114042	1.23605	Tns1	tensin 1 Gene [Source:MGI Symbol;Acc:MGI:104552]
687	ENSMUSG00000078095	3.48428	0.00460645	0.114209	1.75582	AC154425.2	B lymphocyte activation antigen B7-1 Fragment [Source:UniProtKB/TrEMBL;Acc:Q99JC4]
688	ENSMUSG00000041633	3.47925	0.00461907	0.11421	1.28754	Kctd12b	potassium channel tetramerisation domain containing 12b Gene [Source:MGI (curated);Acc:Kctd12b-002]
689	ENSMUSG00000001768	3.47794	0.00462749	0.11421	1.24469	Rin2	Ras and Rab interactor 2 Gene [Source:MGI (curated);Acc:Rin2-002]
690	ENSMUSG00000024696	3.47705	0.00463169	0.11421	1.33763	Lpxn	leupaxin Gene [Source:MGI Symbol;Acc:MGI:2147677]
691	ENSMUSG00000027303	3.47628	0.0046359	0.11421	1.16846	Ptpra	protein tyrosine phosphatase, receptor type, A Gene [Source:MGI (curated);Acc:Ptpra-001]
692	ENSMUSG00000037306	3.47365	0.00465693	0.114541	1.5019	Man1c1	mannosidase, alpha, class 1C, member 1 Gene [Source:MGI (curated);Acc:Man1c1-001]
693	ENSMUSG00000028189	3.47342	0.00466114	0.114541	1.34159	Ctbs	chitobiase, di-N-acetyl- Gene [Source:MGI (curated);Acc:Ctbs-002]
694	ENSMUSG00000038179	3.47122	0.00467376	0.114561	1.79937	Slamf7	SLAM family member 7 Gene [Source:MGI Symbol;Acc:MGI:1922595]
695	ENSMUSG00000031298	3.46813	0.00468638	0.114684	1.5649	Gpr64	G protein-coupled receptor 64 Gene [Source:MGI (curated);Acc:Gpr64-006]
696	ENSMUSG00000057191	3.46722	0.00469059	0.114684	1.56583	AB124611	Protein HIDE1 Precursor (Highly expressed in immature dendritic cell transcript 1 protein) [Source:UniProtKB/Swiss-Prot;Acc:Q75VT8]
697	ENSMUSG00000066877	3.46266	0.00471162	0.115053	1.25866	Nck2	non-catalytic region of tyrosine kinase adaptor protein 2 Gene [Source:MGI (curated);Acc:Nck2-002]
698	ENSMUSG00000013921	3.45451	0.00474107	0.115295	1.35994	Clip3	CAP-GLY domain containing linker protein 3 Gene [Source:MGI (curated);Acc:Clip3-001]
699	ENSMUSG00000003882	3.45412	0.00474528	0.115295	1.41712	Il7r	interleukin 7 receptor Gene [Source:MGI Symbol;Acc:MGI:96562]
700	ENSMUSG00000037949	3.45052	0.00476211	0.115559	1.32881	Ano10	anoctamin 10 Gene [Source:MGI Symbol;Acc:MGI:2143103]
701	ENSMUSG00000068227	3.44942	0.00477052	0.115619	1.40903	Il2rb	interleukin 2 receptor, beta chain Gene [Source:MGI Symbol;Acc:MGI:96550]
702	ENSMUSG00000068153	3.44579	0.00479155	0.115839	1.27492	I730030J21Rik	RIKEN cDNA I730030J21 gene Gene [Source:MGI Symbol;Acc:MGI:3588279]
703	ENSMUSG00000021068	3.4442	0.00479997	0.115856	1.22926	Nin	ninein Gene [Source:MGI Symbol;Acc:MGI:105108]
704	ENSMUSG00000028530	3.44224	0.00481679	0.116016	1.14435	Jak1	Janus kinase 1 Gene [Source:MGI (curated);Acc:Jak1-001]
705	ENSMUSG00000025225	3.43925	0.00483362	0.116091	1.33636	Nfkb2	nuclear factor of kappa light polypeptide gene enhancer in B-cells 2, p49/p100 Gene [Source:MGI Symbol;Acc:MGI:1099800]
706	ENSMUSG00000074115	3.43916	0.00483783	0.116091	2.50991	Saa1	serum amyloid A 1 Gene [Source:MGI Symbol;Acc:MGI:98221]
707	ENSMUSG00000047766	3.43437	0.00485465	0.116351	1.26675	Lrrc49	leucine rich repeat containing 49 Gene [Source:MGI (curated);Acc:Lrrc49-002]
708	ENSMUSG00000016087	3.42807	0.00488831	0.117013	1.45268	Fli1	Friend leukemia integration 1 Gene [Source:MGI Symbol;Acc:MGI:95554]
709	ENSMUSG00000074443	3.42584	0.00490093	0.11717	1.38014	Defcr22	defensin related cryptdin 22 Gene [Source:MGI (curated);Acc:Defcr22-001]
710	ENSMUSG00000031375	3.42079	0.00493038	0.117309	1.37816	Bgn	biglycan Gene [Source:MGI (curated);Acc:Bgn-001]
711	ENSMUSG00000029030	3.41971	0.00493458	0.117309	1.2051	Tprgl	transformation related protein 63 regulated like Gene [Source:MGI (curated);Acc:Tprgl-005]
712	ENSMUSG00000022057	3.41936	0.00493879	0.117309	1.51159	Adamdec1	ADAM-like, decysin 1 Gene [Source:MGI Symbol;Acc:MGI:1917650]
713	ENSMUSG00000035165	3.41776	0.004943	0.117309	2.51254	Kcne3	potassium voltage-gated channel, Isk-related subfamily, gene 3 Gene [Source:MGI Symbol;Acc:MGI:1891124]
714	ENSMUSG00000010830	3.4163	0.00495141	0.117366	1.43489	Kdelr3	KDEL (Lys-Asp-Glu-Leu) endoplasmic reticulum protein retention receptor 3 Gene [Source:MGI Symbol;Acc:MGI:2145953]
715	ENSMUSG00000048120	3.4124	0.00497665	0.117776	1.50969	Entpd1	ectonucleoside triphosphate diphosphohydrolase 1 Gene [Source:MGI Symbol;Acc:MGI:102805]
716	ENSMUSG00000032311	3.41171	0.00498086	0.117776	1.85981	Nrg4	neuregulin 4 Gene [Source:MGI (curated);Acc:Nrg4-004]
717	ENSMUSG00000052160	3.40797	0.00499769	0.117986	1.67191	Pld4	phospholipase D family, member 4 Gene [Source:MGI Symbol;Acc:MGI:2144765]
718	ENSMUSG00000083816	3.40666	0.00500189	0.117986	1.3354	AL671190.10
719	ENSMUSG00000026673	3.40598	0.00501031	0.118041	1.3896	Sh2d1b1	SH2 domain protein 1B1 Gene [Source:MGI Symbol;Acc:MGI:1349420]
720	ENSMUSG00000038352	3.40393	0.00502293	0.118151	1.16427	Arl5c	ADP-ribosylation factor-like 5C Gene [Source:MGI (curated);Acc:Arl5c-001]
721	ENSMUSG00000039158	3.40364	0.00502713	0.118151	1.46094	Akna	AT-hook transcription factor Gene [Source:MGI (curated);Acc:Akna-001]
722	ENSMUSG00000020447	3.39994	0.00504817	0.118457	1.11663	Npc1l1	NPC1-like 1 Gene [Source:MGI (curated);Acc:Npc1l1-001]
723	ENSMUSG00000022257	3.39657	0.00506079	0.118467	1.32946	Laptm4b	lysosomal-associated protein transmembrane 4B Gene [Source:MGI Symbol;Acc:MGI:1890494]
724	ENSMUSG00000060227	3.39654	0.005065	0.118467	1.56938	Casc4	cancer susceptibility candidate 4 Gene [Source:MGI (curated);Acc:Casc4-002]
725	ENSMUSG00000052560	3.3946	0.00508182	0.118673	1.16497	Cpne8	copine VIII Gene [Source:MGI Symbol;Acc:MGI:1914121]
726	ENSMUSG00000031906	3.39236	0.00508603	0.118673	1.97593	Smpd3	sphingomyelin phosphodiesterase 3, neutral Gene [Source:MGI Symbol;Acc:MGI:1927578]
727	ENSMUSG00000070639	3.39039	0.00510706	0.11902	1.43879	Lrrc8b	leucine rich repeat containing 8 family, member B Gene [Source:MGI Symbol;Acc:MGI:2141353]
728	ENSMUSG00000026628	3.38942	0.0051323	0.119375	1.55409	Atf3	activating transcription factor 3 Gene [Source:MGI (curated);Acc:Atf3-001]
729	ENSMUSG00000071379	3.38872	0.00513651	0.119375	1.30452	Hpcal1	hippocalcin-like 1 Gene [Source:MGI Symbol;Acc:MGI:1855689]
730	ENSMUSG00000044313	3.38818	0.00514072	0.119375	1.3132	BC037703	Uncharacterized protein C1orf161 homolog [Source:UniProtKB/Swiss-Prot;Acc:Q8CI17]
731	ENSMUSG00000031093	3.38765	0.00514913	0.119427	1.38597	Dock11	dedicator of cytokinesis 11 Gene [Source:MGI (curated);Acc:Dock11-001]
732	ENSMUSG00000042429	3.38558	0.00515754	0.11948	1.6971	Adora1	adenosine A1 receptor Gene [Source:MGI Symbol;Acc:MGI:99401]
733	ENSMUSG00000037736	3.37329	0.00522065	0.120367	1.3513	Limch1	LIM and calponin homology domains 1 Gene [Source:MGI (curated);Acc:Limch1-013]
734	ENSMUSG00000004609	3.37115	0.00523327	0.120428	1.53671	Cd33	CD33 antigen Gene [Source:MGI Symbol;Acc:MGI:99440]
735	ENSMUSG00000036381	3.36454	0.00524589	0.120428	1.60631	P2ry14	purinergic receptor P2Y, G-protein coupled, 14 Gene [Source:MGI Symbol;Acc:MGI:2155705]
736	ENSMUSG00000035500	3.36395	0.00525009	0.120428	1.2915	RP23-228G6.5	Putative uncharacterized proteinMCG127133, isoform CRA_b ; [Source:UniProtKB/TrEMBL;Acc:Q8CED0]
737	ENSMUSG00000032135	3.36366	0.0052543	0.120428	1.46191	Mcam	melanoma cell adhesion molecule Gene [Source:MGI (curated);Acc:Mcam-001]
738	ENSMUSG00000057913	3.36142	0.00526692	0.120529	1.2025	AC154693.2	Putative uncharacterized protein [Source:UniProtKB/TrEMBL;Acc:Q8BS28]
739	ENSMUSG00000027699	3.35563	0.00528796	0.120734	1.34709	Ect2	ect2 oncogene Gene [Source:MGI (curated);Acc:Ect2-001]
740	ENSMUSG00000019699	3.35342	0.00529637	0.120734	1.34842	Akt3	thymoma viral proto-oncogene 3 Gene [Source:MGI (curated);Acc:Akt3-001]
741	ENSMUSG00000036027	3.35132	0.0053132	0.120734	1.8017	1810046K07Rik	RIKEN cDNA 1810046K07 gene Gene [Source:MGI Symbol;Acc:MGI:1917059]
742	ENSMUSG00000075010	3.35055	0.0053174	0.120734	1.43267	AW112010	Putative uncharacterized proteinMCG12906Small secreted protein interferon-induced ;; [Source:UniProtKB/TrEMBL;Acc:Q3U6J0]
743	ENSMUSG00000003039	3.34866	0.00533844	0.120894	1.10324	2510049I19Rik	RIKEN cDNA 2510049I19 gene Gene [Source:MGI Symbol;Acc:MGI:1915172]
744	ENSMUSG00000070436	3.34698	0.00534264	0.120894	1.4298	Serpinh1	serine (or cysteine) peptidase inhibitor, clade H, member 1 Gene [Source:MGI Symbol;Acc:MGI:88283]
745	ENSMUSG00000036006	3.34511	0.00534685	0.120894	1.20305	6330500D04Rik	RIKEN cDNA 6330500D04 gene Gene [Source:MGI Symbol;Acc:MGI:2444879]
746	ENSMUSG00000048107	3.3447	0.00535106	0.120894	1.27346	AC102815.31
747	ENSMUSG00000082100	3.34299	0.00535947	0.120894	1.2323	AL646043.7
748	ENSMUSG00000024235	3.34252	0.00536368	0.120894	1.22995	Map3k8	mitogen-activated protein kinase kinase kinase 8 Gene [Source:MGI Symbol;Acc:MGI:1346878]
749	ENSMUSG00000028991	3.33737	0.0053763	0.120894	1.18327	Frap1	FK506 binding protein 12-rapamycin associated protein 1 Gene [Source:MGI (curated);Acc:Frap1-001]
750	ENSMUSG00000042379	3.33495	0.00538051	0.120894	2.26533	Esm1	endothelial cell-specific molecule 1 Gene [Source:MGI (curated);Acc:Esm1-001]
751	ENSMUSG00000029661	3.33343	0.00538892	0.120943	1.59933	Col1a2	collagen, type I, alpha 2 Gene [Source:MGI (curated);Acc:Col1a2-001]
752	ENSMUSG00000027639	3.3296	0.00540995	0.121275	1.2225	Samhd1	SAM domain and HD domain, 1 Gene [Source:MGI (curated);Acc:Samhd1-001]
753	ENSMUSG00000015568	3.32934	0.00541837	0.121278	2.52725	Lpl	lipoprotein lipase Gene [Source:MGI Symbol;Acc:MGI:96820]
754	ENSMUSG00000039178	3.32771	0.00542257	0.121278	1.73961	Tbc1d19	TBC1 domain family, member 19 Gene [Source:MGI Symbol;Acc:MGI:1914499]
755	ENSMUSG00000024893	3.31535	0.00551512	0.122501	1.43276	2700046G09Rik	RIKEN cDNA 2700046G09 gene Gene [Source:MGI Symbol;Acc:MGI:1914438]
756	ENSMUSG00000030729	3.31357	0.00553195	0.122501	1.25687	Pgm2l1	phosphoglucomutase 2-like 1 Gene [Source:MGI Symbol;Acc:MGI:1918224]
757	ENSMUSG00000028551	3.31318	0.00553616	0.122501	1.53799	Cdkn2c	cyclin-dependent kinase inhibitor 2C (p18, inhibits CDK4) Gene [Source:MGI (curated);Acc:Cdkn2c-001]
758	ENSMUSG00000020083	3.31279	0.00554036	0.122501	1.47751	2010107G23Rik	RIKEN cDNA 2010107G23 gene Gene [Source:MGI Symbol;Acc:MGI:1917144]
759	ENSMUSG00000019997	3.31199	0.00555298	0.12264	1.66264	Ctgf	connective tissue growth factor Gene [Source:MGI (curated);Acc:Ctgf-001]
760	ENSMUSG00000036887	3.30719	0.00558664	0.122964	1.48316	C1qa	complement component 1, q subcomponent, alpha polypeptide Gene [Source:MGI (curated);Acc:C1qa-001]
761	ENSMUSG00000055312	3.30489	0.00560347	0.123195	1.4906	0610012H03Rik	RIKEN cDNA 0610012H03 gene Gene [Source:MGI Symbol;Acc:MGI:1921338]
762	ENSMUSG00000041449	3.30048	0.00564553	0.123699	1.3332	Serpina3h	serine (or cysteine) peptidase inhibitor, clade A, member 3H Gene [Source:MGI Symbol;Acc:MGI:2182839]
763	ENSMUSG00000025510	3.29899	0.00565815	0.123836	1.28191	Cd151	CD151 antigen Gene [Source:MGI Symbol;Acc:MGI:1096360]
764	ENSMUSG00000058799	3.29285	0.00569602	0.124476	1.23371	Nap1l1	nucleosome assembly protein 1-like 1 Gene [Source:MGI Symbol;Acc:MGI:1855693]
765	ENSMUSG00000001506	3.29252	0.00570022	0.124476	1.59418	Col1a1	collagen, type I, alpha 1 Gene [Source:MGI (curated);Acc:Col1a1-001]
766	ENSMUSG00000070323	3.29023	0.00570864	0.12452	1.4306	Mmp27	matrix metallopeptidase 27 Gene [Source:MGI (curated);Acc:Mmp27-001]
767	ENSMUSG00000032085	3.28714	0.00572967	0.12465	1.20857	Tagln	transgelin Gene [Source:MGI Symbol;Acc:MGI:106012]
768	ENSMUSG00000032047	3.28589	0.00573388	0.12465	1.27982	Acat1	acetyl-Coenzyme A acetyltransferase 1 Gene [Source:MGI Symbol;Acc:MGI:87870]
769	ENSMUSG00000055435	3.28412	0.00574229	0.124688	1.2929	Maf	avian musculoaponeurotic fibrosarcoma (v-maf) AS42 oncogene homolog Gene [Source:MGI (curated);Acc:Maf-001]
770	ENSMUSG00000063065	3.28293	0.0057507	0.124688	1.21846	Mapk3	mitogen-activated protein kinase 3 Gene [Source:MGI (curated);Acc:Mapk3-001]
771	ENSMUSG00000056665	3.2824	0.00575491	0.124688	1.48668	4930572J05Rik	RIKEN cDNA 4930572J05 gene Gene [Source:MGI Symbol;Acc:MGI:1925301]
772	ENSMUSG00000030990	3.28155	0.00577174	0.124914	1.25091	Frag1	FGF receptor activating protein 1 Gene [Source:MGI (curated);Acc:Frag1-029]
773	ENSMUSG00000024538	3.2778	0.00578436	0.124999	1.60338	Ppic	peptidylprolyl isomerase C Gene [Source:MGI Symbol;Acc:MGI:97751]
774	ENSMUSG00000032172	3.27767	0.00578857	0.124999	1.50106	Olfm2	olfactomedin 2 Gene [Source:MGI Symbol;Acc:MGI:3045350]
775	ENSMUSG00000025283	3.27488	0.00580119	0.125084	1.41724	Sat1	solute carrier family 26 (sulfate transporter), member 1 Gene [Source:MGI (curated);Acc:Sat1-001]
776	ENSMUSG00000068735	3.27282	0.00582222	0.125121	1.48878	Trp53i11	transformation related protein 53 inducible protein 11 Gene [Source:MGI (curated);Acc:Trp53i11-001]
777	ENSMUSG00000032098	3.26555	0.00588112	0.125967	1.46055	Treh	trehalase (brush-border membrane glycoprotein) Gene [Source:MGI Symbol;Acc:MGI:1926230]
778	ENSMUSG00000040268	3.26536	0.00588532	0.125967	1.37856	Plekha1	pleckstrin homology domain containing, family A (phosphoinositide binding specific) member 1 Gene [Source:MGI (curated);Acc:Plekha1-002]
779	ENSMUSG00000029470	3.26461	0.00589374	0.126001	1.29315	P2rx4	purinergic receptor P2X, ligand-gated ion channel 4 Gene [Source:MGI (curated);Acc:P2rx4-002]
780	ENSMUSG00000029231	3.26396	0.00590215	0.126001	1.59331	Pdgfra	platelet derived growth factor receptor, alpha polypeptide Gene [Source:MGI Symbol;Acc:MGI:97530]
781	ENSMUSG00000020929	3.26317	0.00590636	0.126001	1.27668	Eftud2	elongation factor Tu GTP binding domain containing 2 Gene [Source:MGI (curated);Acc:Eftud2-001]
782	ENSMUSG00000024691	3.259	0.0059316	0.126262	1.39064	4632417K18Rik	RIKEN cDNA 4632417K18 gene Gene [Source:MGI Symbol;Acc:MGI:1915508]
783	ENSMUSG00000033287	3.25585	0.00594422	0.126343	1.382	Kctd17	potassium channel tetramerisation domain containing 17 Gene [Source:MGI Symbol;Acc:MGI:1920094]
784	ENSMUSG00000006800	3.25055	0.00598208	0.12687	2.26475	Sulf2	sulfatase 2 Gene [Source:MGI (curated);Acc:Sulf2-001]
785	ENSMUSG00000037012	3.25012	0.00598629	0.12687	1.14902	Hk1	hexokinase 1 Gene [Source:MGI Symbol;Acc:MGI:96103]
786	ENSMUSG00000057074	3.24697	0.00600311	0.127087	1.49364	Ces1	carboxylesterase 1 Gene [Source:MGI (curated);Acc:Ces1-001]
787	ENSMUSG00000029309	3.24205	0.00604518	0.127457	1.51334	Sparcl1	SPARC-like 1 Gene [Source:MGI Symbol;Acc:MGI:108110]
788	ENSMUSG00000037548	3.23942	0.00605359	0.127457	1.63093	H2-DMb2	histocompatibility 2, class II, locus Mb2 Gene [Source:MGI Symbol;Acc:MGI:95923]
789	ENSMUSG00000032643	3.23862	0.0060578	0.127457	1.4299	Fhl3	four and a half LIM domains 3 Gene [Source:MGI (curated);Acc:Fhl3-001]
790	ENSMUSG00000036918	3.23798	0.00606201	0.127457	1.25864	Ttc7	tetratricopeptide repeat domain 7 Gene [Source:MGI Symbol;Acc:MGI:1920999]
791	ENSMUSG00000030022	3.23794	0.00607042	0.127457	1.47746	Adamts9	a disintegrin-like and metallopeptidase (reprolysin type) with thrombospondin type 1 motif, 9 Gene [Source:MGI (curated);Acc:Adamts9-001]
792	ENSMUSG00000035314	3.23589	0.00607463	0.127457	1.20376	Gdpd5	glycerophosphodiester phosphodiesterase domain containing 5 Gene [Source:MGI Symbol;Acc:MGI:2686926]
793	ENSMUSG00000038005	3.23055	0.00609566	0.127457	1.10938	2700029M09Rik	RIKEN cDNA 2700029M09 gene Gene [Source:MGI Symbol;Acc:MGI:1919862]
794	ENSMUSG00000031328	3.23001	0.00609987	0.127457	1.54745	Flna	filamin, alpha Gene [Source:MGI (curated);Acc:Flna-002]
795	ENSMUSG00000035232	3.22888	0.00610828	0.127457	1.20456	Pdk3	pyruvate dehydrogenase kinase, isoenzyme 3 Gene [Source:MGI (curated);Acc:Pdk3-001]
796	ENSMUSG00000068037	3.22871	0.00611249	0.127457	1.28048	Mas1	MAS1 oncogene Gene [Source:MGI Symbol;Acc:MGI:96918]
797	ENSMUSG00000026768	3.22563	0.00612932	0.127671	1.81361	Itga8	integrin alpha 8 Gene [Source:MGI (curated);Acc:Itga8-001]
798	ENSMUSG00000050989	3.22546	0.00613773	0.127709	1.33358	Sepn1	selenoprotein N, 1 Gene [Source:MGI (curated);Acc:Sepn1-001]
799	ENSMUSG00000026956	3.2233	0.00615456	0.127823	1.65997	Uap1l1	UDP-N-acteylglucosamine pyrophosphorylase 1-like 1 Gene [Source:MGI (curated);Acc:Uap1l1-001]
800	ENSMUSG00000050994	3.2232	0.00616297	0.127823	1.37456	9130014G24Rik	RIKEN cDNA 9130014G24 gene Gene [Source:MGI Symbol;Acc:MGI:3605549]
801	ENSMUSG00000006699	3.22089	0.0061798	0.127937	1.14598	Cdc42	cell division cycle 42 homolog (S. cerevisiae) Gene [Source:MGI (curated);Acc:Cdc42-001]
802	ENSMUSG00000008036	3.22077	0.00618401	0.127937	1.23415	Ap2s1	adaptor-related protein complex 2, sigma 1 subunit Gene [Source:MGI (curated);Acc:Ap2s1-001]
803	ENSMUSG00000023959	3.22014	0.00618821	0.127937	1.3081	Clic5	chloride intracellular channel 5 Gene [Source:MGI Symbol;Acc:MGI:1917912]
804	ENSMUSG00000027610	3.21468	0.00622187	0.128334	1.50367	Gss	glutathione synthetase Gene [Source:MGI (curated);Acc:Gss-001]
805	ENSMUSG00000022790	3.21441	0.00623028	0.128334	1.34421	Igsf11	immunoglobulin superfamily, member 11 Gene [Source:MGI (curated);Acc:Igsf11-001]
806	ENSMUSG00000025887	3.21341	0.00623869	0.128334	1.64183	Casp12	caspase 12 Gene [Source:MGI Symbol;Acc:MGI:1312922]
807	ENSMUSG00000022235	3.20879	0.00627656	0.128604	1.25544	Cmbl	carboxymethylenebutenolidase-like (Pseudomonas) Gene [Source:MGI Symbol;Acc:MGI:1916824]
808	ENSMUSG00000031343	3.20862	0.00628076	0.128604	1.71188	Gabra3	gamma-aminobutyric acid (GABA-A) receptor, subunit alpha 3 Gene [Source:MGI (curated);Acc:Gabra3-002]
809	ENSMUSG00000042622	3.20769	0.00628918	0.128604	1.55731	Maff	v-maf musculoaponeurotic fibrosarcoma oncogene family, protein F (avian) Gene [Source:MGI Symbol;Acc:MGI:96910]
810	ENSMUSG00000007476	3.20254	0.00631862	0.128714	1.18338	Lrrc8a	leucine rich repeat containing 8A Gene [Source:MGI (curated);Acc:Lrrc8a-002]
811	ENSMUSG00000011884	3.19696	0.00637331	0.129371	1.45475	Gltp	glycolipid transfer protein Gene [Source:MGI (curated);Acc:Gltp-001]
812	ENSMUSG00000048440	3.19551	0.00637752	0.129371	1.39389	Cyp4f16	cytochrome P450, family 4, subfamily f, polypeptide 16 Gene [Source:MGI Symbol;Acc:MGI:1917351]
813	ENSMUSG00000021365	3.19444	0.00638593	0.129406	1.39113	Nedd9	neural precursor cell expressed, developmentally down-regulated gene 9 Gene [Source:MGI Symbol;Acc:MGI:97302]
814	ENSMUSG00000026288	3.19332	0.00639435	0.129427	1.62897	Inpp5d	inositol polyphosphate-5-phosphatase D Gene [Source:MGI Symbol;Acc:MGI:107357]
815	ENSMUSG00000020057	3.19233	0.00640276	0.129427	1.29787	1200002N14Rik	RIKEN cDNA 1200002N14 gene Gene [Source:MGI Symbol;Acc:MGI:1918962]
816	ENSMUSG00000035778	3.19163	0.00640697	0.129427	1.46653	Ggta1	glycoprotein galactosyltransferase alpha 1, 3 Gene [Source:MGI (curated);Acc:Ggta1-002]
817	ENSMUSG00000022443	3.19018	0.006428	0.129717	1.3791	Myh9	myosin, heavy polypeptide 9, non-muscle Gene [Source:MGI (curated);Acc:Myh9-001]
818	ENSMUSG00000009035	3.18703	0.00646165	0.129856	1.24571	Tmem184b	transmembrane protein 184b Gene [Source:MGI Symbol;Acc:MGI:2445179]
819	ENSMUSG00000001240	3.17952	0.00649531	0.130347	1.27031	Ramp2	receptor (calcitonin) activity modifying protein 2 Gene [Source:MGI (curated);Acc:Ramp2-001]
820	ENSMUSG00000001098	3.17901	0.00649952	0.130347	1.18762	Kctd10	potassium channel tetramerisation domain containing 10 Gene [Source:MGI (curated);Acc:Kctd10-001]
821	ENSMUSG00000039983	3.17416	0.00653738	0.130971	1.13763	Ccdc32	coiled-coil domain containing 32 Gene [Source:MGI (curated);Acc:Ccdc32-001]
822	ENSMUSG00000039115	3.1739	0.00654579	0.131004	1.38742	Itga9	integrin alpha 9 Gene [Source:MGI Symbol;Acc:MGI:104756]
823	ENSMUSG00000060579	3.16751	0.00657524	0.131352	1.47161	Fhit	fragile histidine triad gene Gene [Source:MGI Symbol;Acc:MGI:1277947]
824	ENSMUSG00000034205	3.16616	0.00658365	0.131352	1.29975	Loxl2	lysyl oxidase-like 2 Gene [Source:MGI Symbol;Acc:MGI:2137913]
825	ENSMUSG00000030218	3.16395	0.00659207	0.131352	1.38036	Mgp	matrix Gla protein Gene [Source:MGI Symbol;Acc:MGI:96976]
826	ENSMUSG00000020260	3.16358	0.00660048	0.131352	1.10749	Pofut2	protein O-fucosyltransferase 2 Gene [Source:MGI Symbol;Acc:MGI:1916863]
827	ENSMUSG00000028843	3.1612	0.00660889	0.131352	1.68337	Sh3bgrl3	SH3 domain binding glutamic acid-rich protein-like 3 Gene [Source:MGI (curated);Acc:Sh3bgrl3-002]
828	ENSMUSG00000042901	3.161	0.0066131	0.131352	1.4692	2610208M17Rik	axin interactor, dorsalization associated Gene [Source:MGI Symbol;Acc:MGI:1919737]
829	ENSMUSG00000026335	3.15722	0.00663834	0.131635	1.41839	Pam	peptidylglycine alpha-amidating monooxygenase Gene [Source:MGI Symbol;Acc:MGI:97475]
830	ENSMUSG00000022946	3.15536	0.00664675	0.131668	1.64144	Dopey2	dopey family member 2 Gene [Source:MGI Symbol;Acc:MGI:1917278]
831	ENSMUSG00000030579	3.15518	0.00665517	0.1317	1.55104	Tyrobp	TYRO protein tyrosine kinase binding protein Gene [Source:MGI Symbol;Acc:MGI:1277211]
832	ENSMUSG00000025417	3.15298	0.0066762	0.131879	1.23745	Pip4k2c	phosphatidylinositol-5-phosphate 4-kinase, type II, gamma Gene [Source:MGI Symbol;Acc:MGI:2152214]
833	ENSMUSG00000018654	3.15205	0.00668041	0.131879	1.35878	Ikzf1	IKAROS family zinc finger 1 Gene [Source:MGI (curated);Acc:Ikzf1-003]
834	ENSMUSG00000028459	3.15097	0.00668462	0.131879	1.96583	Cd72	CD72 antigen Gene [Source:MGI (curated);Acc:Cd72-003]
835	ENSMUSG00000022579	3.14871	0.0067351	0.132349	1.27844	Gpihbp1	GPI-anchored HDL-binding protein 1 Gene [Source:MGI Symbol;Acc:MGI:1915703]
836	ENSMUSG00000016206	3.14862	0.0067393	0.132349	1.2348	H2-M3	histocompatibility 2, M region locus 3 Gene [Source:MGI Symbol;Acc:MGI:95915]
837	ENSMUSG00000069631	3.14834	0.00674351	0.132349	1.2563	2610019A05Rik	RIKEN cDNA 2610019A05 gene Gene [Source:MGI Symbol;Acc:MGI:1919399]
838	ENSMUSG00000031360	3.148	0.00674772	0.132349	1.46301	Ctps2	cytidine 5'-triphosphate synthase 2 Gene [Source:MGI (curated);Acc:Ctps2-006]
839	ENSMUSG00000046768	3.14786	0.00675192	0.132349	1.31931	Rhoj	ras homolog gene family, member J Gene [Source:MGI (curated);Acc:Rhoj-001]
840	ENSMUSG00000032334	3.14719	0.00675613	0.132349	1.65245	Loxl1	lysyl oxidase-like 1 Gene [Source:MGI Symbol;Acc:MGI:106096]
841	ENSMUSG00000032263	3.14411	0.00679399	0.132628	1.29264	Bckdhb	branched chain ketoacid dehydrogenase E1, beta polypeptide Gene [Source:MGI Symbol;Acc:MGI:88137]
842	ENSMUSG00000044197	3.14379	0.00680241	0.132628	1.41057	Gpr146	G protein-coupled receptor 146 Gene [Source:MGI (curated);Acc:Gpr146-001]
843	ENSMUSG00000012187	3.14324	0.00680661	0.132628	2.72224	Mogat1	monoacylglycerol O-acyltransferase 1 Gene [Source:MGI (curated);Acc:Mogat1-001]
844	ENSMUSG00000029322	3.14306	0.00681503	0.132628	1.51429	Plac8	placenta-specific 8 Gene [Source:MGI (curated);Acc:Plac8-001]
845	ENSMUSG00000027750	3.14232	0.00681923	0.132628	2.13963	Postn	periostin, osteoblast specific factor Gene [Source:MGI (curated);Acc:Postn-004]
846	ENSMUSG00000031198	3.14181	0.00682765	0.132628	1.52335	Fundc2	FUN14 domain containing 2 Gene [Source:MGI (curated);Acc:Fundc2-001]
847	ENSMUSG00000037922	3.14179	0.00683185	0.132628	1.36422	Bank1	B-cell scaffold protein with ankyrin repeats 1 Gene [Source:MGI Symbol;Acc:MGI:2442120]
848	ENSMUSG00000034528	3.1408	0.00685709	0.132852	1.32267	Hsd17b13	hydroxysteroid (17-beta) dehydrogenase 13 Gene [Source:MGI (curated);Acc:Hsd17b13-002]
849	ENSMUSG00000016386	3.13407	0.00690337	0.1332	1.64537	Mpped2	metallophosphoesterase domain containing 2 Gene [Source:MGI (curated);Acc:Mpped2-001]
850	ENSMUSG00000041143	3.1337	0.00691178	0.1332	1.14055	Tmco4	transmembrane and coiled-coil domains 4 Gene [Source:MGI (curated);Acc:Tmco4-001]
851	ENSMUSG00000038421	3.1333	0.0069202	0.1332	1.35886	Fcrla	Fc receptor-like A Gene [Source:MGI Symbol;Acc:MGI:2138647]
852	ENSMUSG00000021236	3.13295	0.00692861	0.1332	1.35337	Entpd5	ectonucleoside triphosphate diphosphohydrolase 5 Gene [Source:MGI (curated);Acc:Entpd5-001]
853	ENSMUSG00000031367	3.13201	0.00693702	0.1332	1.30188	Ap1s2	adaptor-related protein complex 1, sigma 2 subunit Gene [Source:MGI (curated);Acc:Ap1s2-002]
854	ENSMUSG00000037887	3.13129	0.00694123	0.1332	1.41946	Dusp8	dual specificity phosphatase 8 Gene [Source:MGI (curated);Acc:Dusp8-001]
855	ENSMUSG00000032436	3.13128	0.00694544	0.1332	1.24871	Cmtm7	CKLF-like MARVEL transmembrane domain containing 7 Gene [Source:MGI Symbol;Acc:MGI:2447166]
856	ENSMUSG00000079145	3.12909	0.00695806	0.1332	1.34563	AC139758.3	K0564_MOUSE Isoform 3 of Q8CC88 - Mus musculus (Mouse) [Source:UniprotKB/SpliceVariant;Acc:Q8CC88-3]
857	ENSMUSG00000030695	3.12816	0.00696647	0.1332	1.25287	Aldoa	aldolase A, fructose-bisphosphate Gene [Source:MGI (curated);Acc:Aldoa-002]
858	ENSMUSG00000073771	3.12774	0.00697068	0.1332	1.29894	9530048O09Rik	RIKEN cDNA 9530048O09 gene Gene [Source:MGI Symbol;Acc:MGI:1925861]
859	ENSMUSG00000037419	3.12644	0.00697909	0.1332	1.7647	Endod1	endonuclease domain containing 1 Gene [Source:MGI Symbol;Acc:MGI:1919196]
860	ENSMUSG00000028464	3.12616	0.0069833	0.1332	1.47017	Tpm2	tropomyosin 2, beta Gene [Source:MGI (curated);Acc:Tpm2-002]
861	ENSMUSG00000019866	3.12156	0.00702957	0.133623	1.29277	Aim1	absent in melanoma 1 Gene [Source:MGI Symbol;Acc:MGI:109544]
862	ENSMUSG00000075122	3.12047	0.0070464	0.133623	1.32594	Cd80	CD80 antigen Gene [Source:MGI Symbol;Acc:MGI:101775]
863	ENSMUSG00000056313	3.11878	0.00705061	0.133623	1.39268	1810011O10Rik	RIKEN cDNA 1810011O10 gene Gene [Source:MGI Symbol;Acc:MGI:1916318]
864	ENSMUSG00000024942	3.1185	0.00705481	0.133623	1.27581	Capn1	calpain 1 Gene [Source:MGI Symbol;Acc:MGI:88263]
865	ENSMUSG00000037095	3.11838	0.00705902	0.133623	1.66266	Lrg1	leucine-rich alpha-2-glycoprotein 1 Gene [Source:MGI Symbol;Acc:MGI:1924155]
866	ENSMUSG00000026600	3.11771	0.00706323	0.133623	1.5063	Soat1	sterol O-acyltransferase 1 Gene [Source:MGI Symbol;Acc:MGI:104665]
867	ENSMUSG00000033610	3.11769	0.00706744	0.133623	1.16533	Pank1	pantothenate kinase 1 Gene [Source:MGI Symbol;Acc:MGI:1922985]
868	ENSMUSG00000036528	3.11707	0.00707164	0.133623	1.16652	Ppfibp2	protein tyrosine phosphatase, receptor-type, F interacting protein, binding protein 2 Gene [Source:MGI Symbol;Acc:MGI:894649]
869	ENSMUSG00000062939	3.11594	0.00707585	0.133623	1.2941	Stat4	signal transducer and activator of transcription 4 Gene [Source:MGI Symbol;Acc:MGI:103062]
870	ENSMUSG00000015027	3.11075	0.00712212	0.134105	1.43934	Galns	galactosamine (N-acetyl)-6-sulfate sulfatase Gene [Source:MGI Symbol;Acc:MGI:1355303]
871	ENSMUSG00000040997	3.10593	0.0071684	0.134432	1.30667	Abhd4	abhydrolase domain containing 4 Gene [Source:MGI Symbol;Acc:MGI:1915938]
872	ENSMUSG00000038623	3.10576	0.00717261	0.134432	1.78543	Tm6sf1	transmembrane 6 superfamily member 1 Gene [Source:MGI (curated);Acc:Tm6sf1-001]
873	ENSMUSG00000037685	3.10469	0.00717681	0.134432	1.30116	Atp8a1	ATPase, aminophospholipid transporter (APLT), class I, type 8A, member 1 Gene [Source:MGI (curated);Acc:Atp8a1-001]
874	ENSMUSG00000031007	3.10335	0.00718102	0.134432	1.15014	Atp6ap2	ATPase, H+ transporting, lysosomal accessory protein 2 Gene [Source:MGI (curated);Acc:Atp6ap2-001]
875	ENSMUSG00000026688	3.10071	0.00720626	0.134775	1.96943	Mgst3	microsomal glutathione S-transferase 3 Gene [Source:MGI (curated);Acc:Mgst3-001]
876	ENSMUSG00000031494	3.09913	0.00722309	0.134861	1.75608	Cd209a	CD209a antigen Gene [Source:MGI Symbol;Acc:MGI:2157942]
877	ENSMUSG00000048915	3.0985	0.0072315	0.134861	1.46297	Efna5	ephrin A5 Gene [Source:MGI (curated);Acc:Efna5-002]
878	ENSMUSG00000022475	3.09543	0.00724833	0.134861	1.20857	Hdac7a	histone deacetylase 7 Gene [Source:MGI (curated);Acc:Hdac7a-002]
879	ENSMUSG00000038301	3.09433	0.00725253	0.134861	1.59729	Snx10	sorting nexin 10 Gene [Source:MGI (curated);Acc:Snx10-001]
880	ENSMUSG00000025017	3.09311	0.00726095	0.134864	1.26497	Pik3ap1	phosphoinositide-3-kinase adaptor protein 1 Gene [Source:MGI Symbol;Acc:MGI:1933177]
881	ENSMUSG00000032562	3.09186	0.00727357	0.134864	1.31057	Gnai2	guanine nucleotide binding protein (G protein), alpha inhibiting 2 Gene [Source:MGI Symbol;Acc:MGI:95772]
882	ENSMUSG00000004038	3.08637	0.00731143	0.135361	2.09783	Gstm3	glutathione S-transferase, mu 3 Gene [Source:MGI (curated);Acc:Gstm3-001]
883	ENSMUSG00000047180	3.08514	0.00731984	0.135361	1.38102	Lincr	lung-inducible neuralized-related C3HC4 RING domain protein Gene [Source:MGI Symbol;Acc:MGI:2429944]
884	ENSMUSG00000026976	3.0844	0.00732826	0.135361	1.13728	Pax8	paired box gene 8 Gene [Source:MGI (curated);Acc:Pax8-001]
885	ENSMUSG00000036908	3.08295	0.00733667	0.135388	1.35037	Unc93b1	unc-93 homolog B1 (C. elegans) Gene [Source:MGI Symbol;Acc:MGI:1859307]
886	ENSMUSG00000019461	3.07943	0.0073577	0.135518	1.20884	Plscr3	phospholipid scramblase 3 Gene [Source:MGI (curated);Acc:Plscr3-001]
887	ENSMUSG00000030403	3.07541	0.00739136	0.13588	1.176	Vasp	vasodilator-stimulated phosphoprotein Gene [Source:MGI Symbol;Acc:MGI:109268]
888	ENSMUSG00000031146	3.06832	0.00745867	0.136445	1.27502	Plp2	proteolipid protein 2 Gene [Source:MGI (curated);Acc:Plp2-001]
889	ENSMUSG00000022651	3.06414	0.00747129	0.136445	1.38612	Retnlg	resistin like gamma Gene [Source:MGI Symbol;Acc:MGI:2667763]
890	ENSMUSG00000037731	3.06261	0.00748391	0.136521	1.56884	BC013712	Induced by contact to basement membrane 1 protein homolog (ICB-1 protein) [Source:UniProtKB/Swiss-Prot;Acc:Q91YX0]
891	ENSMUSG00000059714	3.06218	0.00749232	0.136521	1.29495	Flot1	flotillin 1 Gene [Source:MGI Symbol;Acc:MGI:1100500]
892	ENSMUSG00000028629	3.06199	0.00749653	0.136521	1.2001	3110037I16Rik	defects in morphology 1 homolog (S. cerevisiae) Gene [Source:MGI Symbol;Acc:MGI:1920422]
893	ENSMUSG00000056019	3.06077	0.00750494	0.136545	1.22258	Zfp709	zinc finger protein 709 Gene [Source:MGI Symbol;Acc:MGI:2384299]
894	ENSMUSG00000024544	3.05887	0.00751756	0.136545	1.20077	D18Ertd653e	Uncharacterized protein C18orf1 homolog [Source:UniProtKB/Swiss-Prot;Acc:Q8BWJ4]
895	ENSMUSG00000022425	3.05789	0.00752177	0.136545	1.9152	Enpp2	ectonucleotide pyrophosphatase/phosphodiesterase 2 Gene [Source:MGI Symbol;Acc:MGI:1321390]
896	ENSMUSG00000015094	3.05594	0.00754701	0.136669	1.22467	Npdc1	neural proliferation, differentiation and control gene 1 Gene [Source:MGI (curated);Acc:Npdc1-006]
897	ENSMUSG00000024712	3.05571	0.00755542	0.136669	1.20516	Rfk	riboflavin kinase Gene [Source:MGI (curated);Acc:Rfk-001]
898	ENSMUSG00000050410	3.0547	0.00755963	0.136669	1.28547	Tcf19	transcription factor 19 Gene [Source:MGI Symbol;Acc:MGI:103180]
899	ENSMUSG00000029462	3.05469	0.00756384	0.136669	1.19681	Vps29	vacuolar protein sorting 29 (S. pombe) Gene [Source:MGI (curated);Acc:Vps29-002]
900	ENSMUSG00000053040	3.05451	0.00756805	0.136669	1.47602	Aph1c	anterior pharynx defective 1c homolog (C. elegans) Gene [Source:MGI Symbol;Acc:MGI:1915568]
901	ENSMUSG00000024671	3.05419	0.00757646	0.136694	1.20806	AC134839.3
902	ENSMUSG00000071715	3.05244	0.0076017	0.136971	1.39877	Ncf4	neutrophil cytosolic factor 4 Gene [Source:MGI (curated);Acc:Ncf4-001]
903	ENSMUSG00000032966	3.05136	0.00760591	0.136971	1.27586	Fkbp1a	FK506 binding protein 1a Gene [Source:MGI (curated);Acc:Fkbp1a-001]
904	ENSMUSG00000007987	3.04904	0.00763115	0.137171	1.25174	Rabl5	RAB, member of RAS oncogene family-like 5 Gene [Source:MGI Symbol;Acc:MGI:1914536]
905	ENSMUSG00000001588	3.04686	0.00766901	0.137418	1.15053	Centb1	ArfGAP with coiled-coil, ankyrin repeat and PH domains 1 Gene [Source:MGI (curated);Acc:Centb1-001]
